# Supplementary material for: Loss of Arhgap39 facilitates cell migration and invasion in murine hepatocellular cancer cells
Source: Oncol Res. 2025 Jan 16;33(2):493–503. doi: 10.32604/or.2024.053791 (PMC11753993; doi:10.32604/or.2024.053791)
Supplement: Supplementary file 7 [file OncolRes-33-53791-s007.xls]

## Sheet: Group_Hepa1-6-VS-Hepa1-6Crispr1
Table S3 Arhgap39 NGS raw data
GeneSymbol	Hepa1-6-3.FPKM	Hepa1-6-1.FPKM	Hepa1-6-2.FPKM	Hepa1-6Crispr1688-3.FPKM	Hepa1-6Crispr1688-1.FPKM	Hepa1-6Crispr1688-2.FPKM	FPKM_sample1	FPKM_sample2	log2FoldChange	p_value	padj	Regulation	GeneID	Description	GO_BP	GO_CC	GO_MF	KO	Pathway
Alb	1999.82	2596.41	2591.17	0.4	0.92	0.05	2455.34	0.45026	-12.4129	5e-05	0.000286738	Down	ENSMUSG00000029368	albumin [Source:MGI Symbol%3BAcc:MGI:87991]	GO:0006810:transport;GO:0009267:cellular response to starvation;GO:0051659:maintenance of mitochondrion location;GO:0019836:hemolysis by symbiont of host erythrocytes;GO:0043066:negative regulation of apoptotic process;	GO:0005615:extracellular space;	GO:0008144:drug binding;GO:0015643:toxic substance binding;GO:0046872:metal ion binding;GO:0003677:DNA binding;GO:0019825:oxygen binding;GO:0030170:pyridoxal phosphate binding;GO:0005504:fatty acid binding;	K16141	ko04918 Thyroid hormone synthesis;;
Dmkn	132.85	247	285.39	1.79	0.88	1.89	319.672	2.17644	-7.19848	5e-05	0.000286738	Down	ENSMUSG00000060962	dermokine [Source:MGI Symbol%3BAcc:MGI:1920962]	GO:0030154:cell differentiation;	GO:0005615:extracellular space;	-	-	-
Nqo1	9.76	13.12	12.54	0.04	0.04	0.24	12.6547	0.112292	-6.81627	0.00265	0.0121042	Down	ENSMUSG00000003849	NAD(P)H dehydrogenase%2C quinone 1 [Source:MGI Symbol%3BAcc:MGI:103187]	GO:0043525:positive regulation of neuron apoptotic process;GO:0006979:response to oxidative stress;GO:0006801:superoxide metabolic process;GO:0043086:negative regulation of catalytic activity;GO:0055114:oxidation-reduction process;	GO:0005829:cytosol;GO:0043025:neuronal cell body;	GO:0003955:NAD(P)H dehydrogenase (quinone) activity;GO:0004784:superoxide dismutase activity;	K00355	ko00130 Ubiquinone and other terpenoid-quinone biosynthesis;ko01100 Metabolic pathways;ko01110 Biosynthesis of secondary metabolites;ko01240 Biosynthesis of cofactors;ko05200 Pathways in cancer;ko05225 Hepatocellular carcinoma;ko05418 Fluid shear stress and atherosclerosis;;
Fgb	63.22	146.24	171.77	1.94	1.18	1.35	121.156	1.40585	-6.42927	5e-05	0.000286738	Down	ENSMUSG00000033831	fibrinogen beta chain [Source:MGI Symbol%3BAcc:MGI:99501]	GO:0030168:platelet activation;GO:0051258:protein polymerization;GO:0007165:signal transduction;GO:0051592:response to calcium ion;	GO:0009897:external side of plasma membrane;GO:0031091:platelet alpha granule;GO:0005938:cell cortex;GO:0005577:fibrinogen complex;GO:0072562:blood microparticle;	GO:0030674:protein binding, bridging;GO:0051087:chaperone binding;GO:0043499:obsolete eukaryotic cell surface binding;GO:0005102:signaling receptor binding;	K03904	ko04610 Complement and coagulation cascades;ko04611 Platelet activation;ko04613 Neutrophil extracellular trap formation;ko05171 Coronavirus disease - COVID-19;;
Inhba	8.99	5.69	6.13	0.09	0.11	0.09	6.54182	0.0866312	-6.23866	5e-05	0.000286738	Down	ENSMUSG00000041324	inhibin beta-A [Source:MGI Symbol%3BAcc:MGI:96570]	GO:0032925:regulation of activin receptor signaling pathway;GO:0060279:positive regulation of ovulation;GO:0000082:G1/S transition of mitotic cell cycle;GO:0001541:ovarian follicle development;GO:0046880:regulation of follicle-stimulating hormone secretion;GO:0010862:positive regulation of pathway-restricted SMAD protein phosphorylation;GO:0048333:mesodermal cell differentiation;GO:0051799:negati…	GO:0043512:inhibin A complex;GO:0043509:activin A complex;	GO:0008083:growth factor activity;GO:0017046:peptide hormone binding;GO:0005125:cytokine activity;GO:0070699:type II activin receptor binding;GO:0042802:identical protein binding;GO:0046982:protein heterodimerization activity;GO:0005179:hormone activity;	K04667	ko04060 Cytokine-cytokine receptor interaction;ko04350 TGF-beta signaling pathway;ko04550 Signaling pathways regulating pluripotency of stem cells;;
Afp	1856.89	3164.26	3236.17	39.3	38.83	36.81	2805.7	38.1616	-6.20009	5e-05	0.000286738	Down	ENSMUSG00000054932	alpha fetoprotein [Source:MGI Symbol%3BAcc:MGI:87951]	GO:0006810:transport;GO:0031100:animal organ regeneration;GO:0001542:ovulation from ovarian follicle;GO:0001889:liver development;GO:0031016:pancreas development;GO:0060395:SMAD protein signal transduction;GO:0042448:progesterone metabolic process;GO:0010033:response to organic substance;	GO:0005615:extracellular space;GO:0005737:cytoplasm;	GO:0004566:beta-glucuronidase activity;GO:0046872:metal ion binding;	K16144	ko04390 Hippo signaling pathway;;
Steap4	12.32	13.47	12.75	0.14	0.24	0.24	12.5709	0.194988	-6.01055	5e-05	0.000286738	Down	ENSMUSG00000012428	STEAP family member 4 [Source:MGI Symbol%3BAcc:MGI:1923560]	GO:0055072:iron ion homeostasis;GO:0045444:fat cell differentiation;GO:0006811:ion transport;GO:0055114:oxidation-reduction process;	GO:0000139:Golgi membrane;GO:0005886:plasma membrane;GO:0016021:integral component of membrane;	GO:0046872:metal ion binding;GO:0016491:oxidoreductase activity;GO:0000166:nucleotide binding;	-	-
Mpeg1	7.94	17.66	16.26	0.19	0.42	0.2	13.2425	0.246474	-5.74759	5e-05	0.000286738	Down	ENSMUSG00000046805	macrophage expressed gene 1 [Source:MGI Symbol%3BAcc:MGI:1333743]	-	GO:0016021:integral component of membrane;	-	-	-
Clec2g	9.31	7.35	8.27	0.08	0.13	0.29	8.37542	0.163838	-5.67582	5e-05	0.000286738	Down	ENSMUSG00000000248	C-type lectin domain family 2%2C member g [Source:MGI Symbol%3BAcc:MGI:1918059]	GO:0045671:negative regulation of osteoclast differentiation;	GO:0005615:extracellular space;GO:0005886:plasma membrane;GO:0016021:integral component of membrane;	GO:0030246:carbohydrate binding;GO:0046703:natural killer cell lectin-like receptor binding;	K10072	;
Map1a	1.29	5.65	4.29	0.05	0.13	0.07	3.42341	0.0740091	-5.53159	5e-05	0.000286738	Down	ENSMUSG00000027254	microtubule-associated protein 1 A [Source:MGI Symbol%3BAcc:MGI:1306776]	GO:0007026:negative regulation of microtubule depolymerization;GO:0007605:sensory perception of sound;	GO:0005829:cytosol;GO:0005875:microtubule associated complex;GO:0005874:microtubule;	GO:0008017:microtubule binding;GO:0005518:collagen binding;GO:0003779:actin binding;	K10429	;
Loxl2	9.7	21.66	16.9	0.4	0.48	0.3	15.1243	0.359319	-5.39546	5e-05	0.000286738	Down	ENSMUSG00000034205	lysyl oxidase-like 2 [Source:MGI Symbol%3BAcc:MGI:2137913]	-	-	-	K00280	;
Chd9	0.38	14.66	13.57	0.3	0.09	0.3	12.6497	0.304486	-5.37658	0.01085	0.0432505	Down	ENSMUSG00000056608	chromodomain helicase DNA binding protein 9 [Source:MGI Symbol%3BAcc:MGI:1924001]	-	-	-	-	-
Ocstamp	15.73	17.46	16.66	0.39	0.48	0.49	16.0629	0.424607	-5.24146	5e-05	0.000286738	Down	ENSMUSG00000027670	osteoclast stimulatory transmembrane protein [Source:MGI Symbol%3BAcc:MGI:1921864]	GO:0045672:positive regulation of osteoclast differentiation;GO:0071356:cellular response to tumor necrosis factor;GO:0071391:cellular response to estrogen stimulus;GO:0072674:multinuclear osteoclast differentiation;GO:0090290:positive regulation of osteoclast proliferation;	GO:0016021:integral component of membrane;	-	K09337	;
Ffar4	10.33	17.9	18.84	0.53	0.33	0.43	17.1104	0.462693	-5.20867	5e-05	0.000286738	Down	ENSMUSG00000054200	free fatty acid receptor 4 [Source:MGI Symbol%3BAcc:MGI:2147577]	GO:0050710:negative regulation of cytokine secretion;GO:0046879:hormone secretion;GO:0007186:G protein-coupled receptor signaling pathway;GO:0010827:regulation of glucose transmembrane transport;GO:0050728:negative regulation of inflammatory response;	GO:0016021:integral component of membrane;GO:0030139:endocytic vesicle;GO:0005886:plasma membrane;	GO:0008527:taste receptor activity;GO:0005515:protein binding;GO:0005504:fatty acid binding;	K08425	;
Nrep	6.33	9.53	9.45	0.4	0.11	0.22	8.54723	0.243837	-5.13147	5e-05	0.000286738	Down	ENSMUSG00000042834	neuronal regeneration related protein [Source:MGI Symbol%3BAcc:MGI:99444]	GO:0031103:axon regeneration;GO:0045664:regulation of neuron differentiation;GO:0017015:regulation of transforming growth factor beta receptor signaling pathway;	GO:0005737:cytoplasm;GO:0005634:nucleus;	GO:0005515:protein binding;	-	-
Tat	0.96	2.66	1.39	0.05	0.07	0.03	1.67803	0.0486291	-5.10881	0.0089	0.0363439	Down	ENSMUSG00000001670	tyrosine aminotransferase [Source:MGI Symbol%3BAcc:MGI:98487]	GO:0046689:response to mercury ion;GO:0006979:response to oxidative stress;GO:0006103:2-oxoglutarate metabolic process;GO:0006559:L-phenylalanine catabolic process;GO:0051384:response to glucocorticoid;GO:0006572:tyrosine catabolic process;GO:0006536:glutamate metabolic process;GO:0006094:gluconeogenesis;	GO:0005739:mitochondrion;	GO:0080130:L-phenylalanine:2-oxoglutarate aminotransferase activity;GO:0016597:amino acid binding;GO:0004838:L-tyrosine:2-oxoglutarate aminotransferase activity;GO:0030170:pyridoxal phosphate binding;	K00815	ko00130 Ubiquinone and other terpenoid-quinone biosynthesis;ko00270 Cysteine and methionine metabolism;ko00350 Tyrosine metabolism;ko00360 Phenylalanine metabolism;ko00400 Phenylalanine, tyrosine and tryptophan biosynthesis;ko00401 Novobiocin biosynthesis;ko00950 Isoquinoline alkaloid biosynthesis;ko00960 Tropane, piperidine and pyridine alkaloid biosynthesis;ko01100 Metabolic pathways;ko01110 Bi…
Gpc3	96.55	99.37	129.59	4.34	2.52	2.8	109.799	3.19827	-5.10143	5e-05	0.000286738	Down	ENSMUSG00000055653	glypican 3 [Source:MGI Symbol%3BAcc:MGI:104903]	GO:0030513:positive regulation of BMP signaling pathway;GO:0030324:lung development;GO:0030316:osteoclast differentiation;GO:2000096:positive regulation of Wnt signaling pathway, planar cell polarity pathway;GO:0090090:negative regulation of canonical Wnt signaling pathway;GO:0072180:mesonephric duct morphogenesis;GO:0035116:embryonic hindlimb morphogenesis;GO:0045926:negative regulation of growt…	GO:0046658:anchored component of plasma membrane;GO:0005764:lysosome;GO:0005887:integral component of plasma membrane;	GO:0043395:heparan sulfate proteoglycan binding;GO:0060422:peptidyl-dipeptidase inhibitor activity;	K08109	ko05205 Proteoglycans in cancer;;
Gpc3	10.25	17.38	22.77	0.51	0.61	0.43	17.2961	0.519305	-5.05772	5e-05	0.000286738	Down	ENSMUSG00000055653	glypican 3 [Source:MGI Symbol%3BAcc:MGI:104903]	GO:0030513:positive regulation of BMP signaling pathway;GO:0030324:lung development;GO:0030316:osteoclast differentiation;GO:2000096:positive regulation of Wnt signaling pathway, planar cell polarity pathway;GO:0090090:negative regulation of canonical Wnt signaling pathway;GO:0072180:mesonephric duct morphogenesis;GO:0035116:embryonic hindlimb morphogenesis;GO:0045926:negative regulation of growt…	GO:0046658:anchored component of plasma membrane;GO:0005764:lysosome;GO:0005887:integral component of plasma membrane;	GO:0043395:heparan sulfate proteoglycan binding;GO:0060422:peptidyl-dipeptidase inhibitor activity;	K08109	ko05205 Proteoglycans in cancer;;
Kcnn4	5.53	3.87	4.77	0.16	0.09	0.19	4.89487	0.148613	-5.04163	5e-05	0.000286738	Down	ENSMUSG00000054342	potassium intermediate/small conductance calcium-activated channel%2C subfamily N%2C member 4 [Source:MGI Symbol%3BAcc:MGI:1277957]	GO:0045332:phospholipid translocation;GO:0006884:cell volume homeostasis;GO:0006816:calcium ion transport;GO:0030322:stabilization of membrane potential;GO:0050714:positive regulation of protein secretion;GO:0050862:positive regulation of T cell receptor signaling pathway;GO:0006820:anion transport;GO:0046541:saliva secretion;	GO:0045121:membrane raft;GO:0016323:basolateral plasma membrane;GO:0043025:neuronal cell body;GO:0005887:integral component of plasma membrane;GO:0016324:apical plasma membrane;	GO:0022894:Intermediate conductance calcium-activated potassium channel activity;GO:0019903:protein phosphatase binding;GO:0005516:calmodulin binding;GO:0016286:small conductance calcium-activated potassium channel activity;	K04945	ko04911 Insulin secretion;ko04929 GnRH secretion;ko04970 Salivary secretion;ko04974 Protein digestion and absorption;;
Rnase1	12.98	8.58	7.32	0.19	0.18	0.55	11.7107	0.35833	-5.0304	5e-05	0.000286738	Down	ENSMUSG00000035896	ribonuclease%2C RNase A family%2C 1 (pancreatic) [Source:MGI Symbol%3BAcc:MGI:97919]	GO:0090305:nucleic acid phosphodiester bond hydrolysis;	GO:0005576:extracellular region;	GO:0003676:nucleic acid binding;GO:0004522:ribonuclease A activity;	K01168	;
Rnase4	92.02	88.14	95.28	2.85	1.79	4.19	99.899	3.12519	-4.99845	5e-05	0.000286738	Down	ENSMUSG00000021876	ribonuclease%2C RNase A family 4 [Source:MGI Symbol%3BAcc:MGI:1926217]	-	GO:0005576:extracellular region;	GO:0003676:nucleic acid binding;GO:0004522:ribonuclease A activity;	K16632	;
S100a16	41.36	26.49	30.16	1.17	1.34	0.8	38.0585	1.23964	-4.94022	5e-05	0.000286738	Down	ENSMUSG00000074457	S100 calcium binding protein A16 [Source:MGI Symbol%3BAcc:MGI:1915110]	GO:0051592:response to calcium ion;	GO:0005730:nucleolus;GO:0005886:plasma membrane;GO:0005829:cytosol;	GO:0005509:calcium ion binding;GO:0042803:protein homodimerization activity;	-	-
Creb3l1	0.85	0.79	0.96	0.02	0.02	0.04	0.86558	0.0284148	-4.92895	0.01135	0.044881	Down	ENSMUSG00000027230	cAMP responsive element binding protein 3-like 1 [Source:MGI Symbol%3BAcc:MGI:1347062]	GO:0006355:regulation of transcription, DNA-templated;GO:0030500:regulation of bone mineralization;GO:0006986:response to unfolded protein;	GO:0016021:integral component of membrane;GO:0005789:endoplasmic reticulum membrane;GO:0005634:nucleus;	GO:0043565:sequence-specific DNA binding;GO:0003682:chromatin binding;	K09048	ko04022 cGMP-PKG signaling pathway;ko04024 cAMP signaling pathway;ko04151 PI3K-Akt signaling pathway;ko04152 AMPK signaling pathway;ko04211 Longevity regulating pathway;ko04261 Adrenergic signaling in cardiomyocytes;ko04668 TNF signaling pathway;ko04714 Thermogenesis;ko04725 Cholinergic synapse;ko04728 Dopaminergic synapse;ko04911 Insulin secretion;ko04915 Estrogen signaling pathway;ko04916 Melan…
Afp	6.52	10.04	15.24	0.13	0.82	0.13	14.8573	0.488427	-4.92689	0.01015	0.0407789	Down	ENSMUSG00000054932	alpha fetoprotein [Source:MGI Symbol%3BAcc:MGI:87951]	-	-	-	-	-
Vnn1	28.11	66.35	66.58	1.49	2.4	1.69	53.4746	1.80321	-4.89021	5e-05	0.000286738	Down	ENSMUSG00000037440	vanin 1 [Source:MGI Symbol%3BAcc:MGI:108395]	GO:0002526:acute inflammatory response;GO:0045087:innate immune response;GO:0033089:positive regulation of T cell differentiation in thymus;GO:0002544:chronic inflammatory response;GO:0015939:pantothenate metabolic process;GO:0043066:negative regulation of apoptotic process;	GO:0016021:integral component of membrane;GO:0005615:extracellular space;GO:0031225:anchored component of membrane;GO:0005886:plasma membrane;	GO:0017159:pantetheine hydrolase activity;GO:0034235:GPI anchor binding;	K08069	ko00770 Pantothenate and CoA biosynthesis;;
Bambi	3.53	4.71	4.52	0.2	0.12	0.14	4.02117	0.138982	-4.85465	5e-05	0.000286738	Down	ENSMUSG00000024232	BMP and activin membrane-bound inhibitor [Source:MGI Symbol%3BAcc:MGI:1915260]	GO:0032092:positive regulation of protein binding;GO:0090263:positive regulation of canonical Wnt signaling pathway;GO:0008360:regulation of cell shape;GO:0030512:negative regulation of transforming growth factor beta receptor signaling pathway;GO:0008284:positive regulation of cell proliferation;GO:0045893:positive regulation of transcription, DNA-templated;GO:0010718:positive regulation of epit…	GO:0016021:integral component of membrane;GO:0005737:cytoplasm;GO:0005886:plasma membrane;	GO:0005109:frizzled binding;	K10162	ko04310 Wnt signaling pathway;ko04350 TGF-beta signaling pathway;;
Gm43085	6.37	9.35	9.01	0.48	0.22	0.19	8.04085	0.285565	-4.81545	5e-05	0.000286738	Down	ENSMUSG00000106957	predicted gene 43085 [Source:MGI Symbol%3BAcc:MGI:5663222]	-	-	-	-	-
Atp2b4	5.08	6.14	4.7	0.14	0.25	0.22	4.94019	0.179595	-4.78174	5e-05	0.000286738	Down	ENSMUSG00000026463	ATPase%2C Ca++ transporting%2C plasma membrane 4 [Source:MGI Symbol%3BAcc:MGI:88111]	GO:0070588:calcium ion transmembrane transport;GO:1901660:calcium ion export;	GO:0043005:neuron projection;GO:0016323:basolateral plasma membrane;GO:0097228:sperm principal piece;GO:0005887:integral component of plasma membrane;	GO:0005388:calcium-transporting ATPase activity;GO:0005524:ATP binding;GO:0030165:PDZ domain binding;	K05850	ko04020 Calcium signaling pathway;ko04022 cGMP-PKG signaling pathway;ko04024 cAMP signaling pathway;ko04261 Adrenergic signaling in cardiomyocytes;ko04925 Aldosterone synthesis and secretion;ko04961 Endocrine and other factor-regulated calcium reabsorption;ko04970 Salivary secretion;ko04972 Pancreatic secretion;ko04978 Mineral absorption;;
Arc	2.35	0.42	0.43	0.04	0.07	0.02	1.07383	0.0395664	-4.76234	0.01235	0.0483336	Down	ENSMUSG00000022602	activity regulated cytoskeletal-associated protein [Source:MGI Symbol%3BAcc:MGI:88067]	GO:0016477:cell migration;GO:0043154:negative regulation of cysteine-type endopeptidase activity involved in apoptotic process;GO:0022604:regulation of cell morphogenesis;GO:0009952:anterior/posterior pattern specification;GO:0007010:cytoskeleton organization;GO:0008380:RNA splicing;GO:0007492:endoderm development;GO:0006897:endocytosis;GO:0006397:mRNA processing;GO:0043066:negative regulation of…	GO:0030054:cell junction;GO:0005739:mitochondrion;GO:0005768:endosome;GO:0031410:cytoplasmic vesicle;GO:0016528:sarcoplasm;GO:0042995:cell projection;GO:0015629:actin cytoskeleton;GO:0045211:postsynaptic membrane;GO:0005634:nucleus;GO:0005886:plasma membrane;	GO:0042802:identical protein binding;GO:0003779:actin binding;	K15867	ko05031 Amphetamine addiction;;
Anpep	0.91	1.67	1.44	0.02	0.09	0.06	1.29712	0.0517258	-4.64829	0.00035	0.00184703	Down	ENSMUSG00000039062	alanyl (membrane) aminopeptidase [Source:MGI Symbol%3BAcc:MGI:5000466]	GO:0001525:angiogenesis;GO:0035814:negative regulation of renal sodium excretion;GO:0006508:proteolysis;GO:0030154:cell differentiation;GO:0006725:cellular aromatic compound metabolic process;	GO:0031983:vesicle lumen;GO:0009897:external side of plasma membrane;GO:0016021:integral component of membrane;GO:0005793:endoplasmic reticulum-Golgi intermediate compartment;GO:0012506:vesicle membrane;	GO:0042277:peptide binding;GO:0008270:zinc ion binding;GO:0004177:aminopeptidase activity;GO:0008237:metallopeptidase activity;	K11140	ko00480 Glutathione metabolism;ko01100 Metabolic pathways;ko04614 Renin-angiotensin system;ko04640 Hematopoietic cell lineage;;
Lcn2	7.01	7.1	5.31	0.2	0.38	0.24	8.07831	0.330293	-4.61224	5e-05	0.000286738	Down	ENSMUSG00000026822	lipocalin 2 [Source:MGI Symbol%3BAcc:MGI:96757]	GO:0009615:response to virus;GO:0070207:protein homotrimerization;GO:0031346:positive regulation of cell projection organization;GO:0070301:cellular response to hydrogen peroxide;GO:0015891:siderophore transport;GO:0009635:response to herbicide;GO:0006811:ion transport;GO:0045087:innate immune response;GO:0042981:regulation of apoptotic process;GO:0010628:positive regulation of gene expression;GO…	GO:0005829:cytosol;GO:0005615:extracellular space;	GO:0002020:protease binding;GO:0005215:transporter activity;GO:0042803:protein homodimerization activity;GO:0036094:small molecule binding;GO:0005506:iron ion binding;	-	-
Rpl7a-ps11	236.74	9.98	437.6	12.67	8.32	9.29	295.052	12.992	-4.50528	5e-05	0.000286738	Down	ENSMUSG00000067147	ribosomal protein L7A%2C pseudogene 11 [Source:MGI Symbol%3BAcc:MGI:3644020]	-	-	-	-	-
Cp	10.41	45.77	40.29	0.45	2.2	1.78	31.0786	1.38099	-4.49215	5e-05	0.000286738	Down	ENSMUSG00000003617	ceruloplasmin [Source:MGI Symbol%3BAcc:MGI:88476]	GO:0030324:lung development;GO:0055114:oxidation-reduction process;GO:0001889:liver development;GO:0007584:response to nutrient;GO:0006879:cellular iron ion homeostasis;GO:0015679:plasma membrane copper ion transport;GO:0046688:response to copper ion;GO:0007568:aging;	GO:0005615:extracellular space;GO:0046658:anchored component of plasma membrane;	GO:0005507:copper ion binding;GO:0051087:chaperone binding;GO:0004322:ferroxidase activity;	K13624	ko00860 Porphyrin and chlorophyll metabolism;ko04216 Ferroptosis;;
Serpina7	2.62	7.97	8.93	0.25	0.25	0.47	6.48501	0.31514	-4.36304	5e-05	0.000286738	Down	ENSMUSG00000031271	serine (or cysteine) peptidase inhibitor%2C clade A (alpha-1 antiproteinase%2C antitrypsin)%2C member 7 [Source:MGI Symbol%3BAcc:MGI:3041197]	GO:0051412:response to corticosterone;GO:0010951:negative regulation of endopeptidase activity;GO:0043434:response to peptide hormone;GO:0009791:post-embryonic development;GO:0007568:aging;GO:0030162:regulation of proteolysis;GO:0042493:response to drug;GO:0070327:thyroid hormone transport;GO:0033189:response to vitamin A;GO:0034695:response to prostaglandin E;	GO:0005615:extracellular space;	GO:0042562:hormone binding;GO:0004867:serine-type endopeptidase inhibitor activity;GO:0015349:thyroid hormone transmembrane transporter activity;	K04525	;
Mylip	3.48	3.71	4.91	0.16	0.44	0.05	3.93928	0.202168	-4.2843	0.00195	0.00916272	Down	ENSMUSG00000038175	myosin regulatory light chain interacting protein [Source:MGI Symbol%3BAcc:MGI:2388271]	GO:0032803:regulation of low-density lipoprotein particle receptor catabolic process;GO:0010989:negative regulation of low-density lipoprotein particle clearance;GO:0045732:positive regulation of protein catabolic process;GO:0007399:nervous system development;GO:0006928:movement of cell or subcellular component;GO:0031648:protein destabilization;GO:0042632:cholesterol homeostasis;	GO:0019898:extrinsic component of membrane;GO:0005856:cytoskeleton;GO:0005737:cytoplasm;GO:0005886:plasma membrane;	GO:0008092:cytoskeletal protein binding;GO:0008270:zinc ion binding;GO:0004842:ubiquitin-protein transferase activity;	K10637	ko04979 Cholesterol metabolism;;
Bche	3.68	5.28	4.35	0.21	0.22	0.3	4.16025	0.21955	-4.24405	5e-05	0.000286738	Down	ENSMUSG00000027792	butyrylcholinesterase [Source:MGI Symbol%3BAcc:MGI:894278]	GO:0007612:learning;GO:0050805:negative regulation of synaptic transmission;GO:0043279:response to alkaloid;GO:0014016:neuroblast differentiation;GO:0008285:negative regulation of cell proliferation;GO:0019695:choline metabolic process;GO:0051384:response to glucocorticoid;GO:0051593:response to folic acid;GO:0042493:response to drug;	GO:0005641:nuclear envelope lumen;GO:0005615:extracellular space;GO:0005788:endoplasmic reticulum lumen;GO:0016020:membrane;	GO:0033265:choline binding;GO:0003990:acetylcholinesterase activity;	K01050	;
Mecom	1.63	4.35	3.87	0.01	0.22	0.31	3.08479	0.164398	-4.2299	0.00665	0.0279523	Down	ENSMUSG00000027684	MDS1 and EVI1 complex locus [Source:MGI Symbol%3BAcc:MGI:95457]	-	-	-	K04462	ko00310 Lysine degradation;ko01100 Metabolic pathways;ko04010 MAPK signaling pathway;ko05200 Pathways in cancer;ko05220 Chronic myeloid leukemia;;
Akr1b7	14.38	9.06	10.86	1.36	0.14	0.38	12.8651	0.698404	-4.20325	5e-05	0.000286738	Down	ENSMUSG00000052131	aldo-keto reductase family 1%2C member B7 [Source:MGI Symbol%3BAcc:MGI:101918]	GO:0055114:oxidation-reduction process;	-	GO:0016491:oxidoreductase activity;	K00011	ko00040 Pentose and glucuronate interconversions;ko00051 Fructose and mannose metabolism;ko00052 Galactose metabolism;ko00561 Glycerolipid metabolism;ko00790 Folate biosynthesis;ko01100 Metabolic pathways;;
Inhbb	4.24	5.38	5.13	0.42	0.32	0.11	4.698	0.266247	-4.14121	5e-05	0.000286738	Down	ENSMUSG00000037035	inhibin beta-B [Source:MGI Symbol%3BAcc:MGI:96571]	GO:0046881:positive regulation of follicle-stimulating hormone secretion;GO:0032869:cellular response to insulin stimulus;GO:0042981:regulation of apoptotic process;GO:0060279:positive regulation of ovulation;GO:0040007:growth;GO:0071397:cellular response to cholesterol;GO:0046676:negative regulation of insulin secretion;GO:0045444:fat cell differentiation;GO:0046882:negative regulation of follic…	GO:0005576:extracellular region;GO:0048471:perinuclear region of cytoplasm;	GO:0008083:growth factor activity;GO:0005179:hormone activity;GO:0042803:protein homodimerization activity;	K04667	ko04060 Cytokine-cytokine receptor interaction;ko04350 TGF-beta signaling pathway;ko04550 Signaling pathways regulating pluripotency of stem cells;;
Cp	29.01	52.14	49.04	3.47	2.11	2.6	41.4486	2.55579	-4.01949	5e-05	0.000286738	Down	ENSMUSG00000003617	ceruloplasmin [Source:MGI Symbol%3BAcc:MGI:88476]	GO:0030324:lung development;GO:0055114:oxidation-reduction process;GO:0001889:liver development;GO:0007584:response to nutrient;GO:0006879:cellular iron ion homeostasis;GO:0015679:plasma membrane copper ion transport;GO:0046688:response to copper ion;GO:0007568:aging;	GO:0005615:extracellular space;GO:0046658:anchored component of plasma membrane;	GO:0005507:copper ion binding;GO:0051087:chaperone binding;GO:0004322:ferroxidase activity;	K13624	ko00860 Porphyrin and chlorophyll metabolism;ko04216 Ferroptosis;;
Crisp1	105.17	148.67	161.55	5.58	10.94	10.98	150.905	9.69087	-3.96087	5e-05	0.000286738	Down	ENSMUSG00000025431	cysteine-rich secretory protein 1 [Source:MGI Symbol%3BAcc:MGI:102553]	-	GO:0042581:specific granule;GO:0005576:extracellular region;	-	-	-
Ang	16.1	17.07	16.46	1.49	1.39	0.48	19.3546	1.27339	-3.92594	5e-05	0.000286738	Down	ENSMUSG00000072115	angiogenin%2C ribonuclease%2C RNase A family%2C 5 [Source:MGI Symbol%3BAcc:MGI:88022]	GO:0001525:angiogenesis;GO:0001938:positive regulation of endothelial cell proliferation;GO:0017148:negative regulation of translation;GO:0032431:activation of phospholipase A2 activity;GO:0007417:central nervous system development;GO:0048662:negative regulation of smooth muscle cell proliferation;GO:0007202:activation of phospholipase C activity;GO:0006651:diacylglycerol biosynthetic process;GO:…	GO:0030426:growth cone;GO:0005615:extracellular space;GO:0005737:cytoplasm;GO:0043025:neuronal cell body;GO:0032311:angiogenin-PRI complex;GO:0005634:nucleus;	GO:0004522:ribonuclease A activity;GO:0005102:signaling receptor binding;GO:0003779:actin binding;GO:0008201:heparin binding;GO:0042277:peptide binding;GO:0003723:RNA binding;GO:0005507:copper ion binding;	K16631	ko05014 Amyotrophic lateral sclerosis;;
Cygb	0.55	0.66	0.64	0.05	0.03	0.05	0.624743	0.0411958	-3.92269	0.0044	0.0193092	Down	ENSMUSG00000020810	cytoglobin [Source:MGI Symbol%3BAcc:MGI:2149481]	GO:0015671:oxygen transport;GO:0006979:response to oxidative stress;GO:0055114:oxidation-reduction process;	GO:0005737:cytoplasm;GO:0043005:neuron projection;GO:0043025:neuronal cell body;	GO:0005344:oxygen carrier activity;GO:0005506:iron ion binding;GO:0020037:heme binding;GO:0004601:peroxidase activity;GO:0019825:oxygen binding;	-	-
Ltb	6.86	9.39	10.18	1.02	0.35	0.47	10.0869	0.692759	-3.86399	5e-05	0.000286738	Down	ENSMUSG00000024399	lymphotoxin B [Source:MGI Symbol%3BAcc:MGI:104796]	GO:0048535:lymph node development;GO:0006955:immune response;GO:0045084:positive regulation of interleukin-12 biosynthetic process;GO:0043588:skin development;GO:0010467:gene expression;	GO:0016021:integral component of membrane;GO:0005615:extracellular space;GO:0005886:plasma membrane;	GO:0043120:tumor necrosis factor binding;GO:0005125:cytokine activity;GO:0005164:tumor necrosis factor receptor binding;	K03157	ko04060 Cytokine-cytokine receptor interaction;ko04064 NF-kappa B signaling pathway;ko05323 Rheumatoid arthritis;;
C630043F03Rik	0.52	1	1.13	0.1	0.07	0.02	0.875133	0.0602773	-3.85982	0.003	0.0135629	Down	ENSMUSG00000084910	RIKEN cDNA C630043F03 gene [Source:MGI Symbol%3BAcc:MGI:1915535]	-	-	-	-	-
1700028E10Rik	6.93	3.74	4.99	0.32	0.35	0.45	5.30375	0.367282	-3.85205	5e-05	0.000286738	Down	ENSMUSG00000097321	RIKEN cDNA 1700028E10 gene [Source:MGI Symbol%3BAcc:MGI:1916713]	-	-	-	-	-
Fxyd3	2.4	8.07	8.21	0.49	0.6	0.23	12.9979	0.900762	-3.85099	0.0008	0.00400946	Down	ENSMUSG00000057092	FXYD domain-containing ion transport regulator 3 [Source:MGI Symbol%3BAcc:MGI:107497]	GO:0050790:regulation of catalytic activity;GO:0006821:chloride transport;	GO:0005789:endoplasmic reticulum membrane;GO:0034707:chloride channel complex;	GO:0051117:ATPase binding;GO:0005254:chloride channel activity;	K13361	;
Tnfsf10	0.49	1.32	1.4	0.07	0.11	0.04	1.00354	0.069599	-3.84989	5e-05	0.000286738	Down	ENSMUSG00000039304	tumor necrosis factor (ligand) superfamily%2C member 10 [Source:MGI Symbol%3BAcc:MGI:107414]	GO:0090200:positive regulation of release of cytochrome c from mitochondria;GO:2001238:positive regulation of extrinsic apoptotic signaling pathway;GO:0043280:positive regulation of cysteine-type endopeptidase activity involved in apoptotic process;GO:0008584:male gonad development;GO:0006955:immune response;GO:0043123:positive regulation of I-kappaB kinase/NF-kappaB signaling;GO:0032868:response…	GO:0016021:integral component of membrane;GO:0005615:extracellular space;	GO:0005125:cytokine activity;GO:0005164:tumor necrosis factor receptor binding;	K04721	ko04060 Cytokine-cytokine receptor interaction;ko04061 Viral protein interaction with cytokine and cytokine receptor;ko04068 FoxO signaling pathway;ko04210 Apoptosis;ko04217 Necroptosis;ko04650 Natural killer cell mediated cytotoxicity;ko05130 Pathogenic Escherichia coli infection;ko05132 Salmonella infection;ko05164 Influenza A;;
Tgtp1	9.9	17.36	19.98	1.52	1.16	0.67	15.4409	1.07354	-3.84631	5e-05	0.000286738	Down	ENSMUSG00000078922	T cell specific GTPase 1 [Source:MGI Symbol%3BAcc:MGI:98734]	GO:0034341:response to interferon-gamma;GO:0035458:cellular response to interferon-beta;GO:0035455:response to interferon-alpha;	-	GO:0005525:GTP binding;GO:0003924:GTPase activity;	K17072	ko04668 TNF signaling pathway;;
Gc	1.33	3.57	3.88	0.29	0.19	0.18	3.0304	0.225135	-3.75065	5e-05	0.000286738	Down	ENSMUSG00000035540	vitamin D binding protein [Source:MGI Symbol%3BAcc:MGI:95669]	GO:0007595:lactation;GO:0031667:response to nutrient levels;GO:0007565:female pregnancy;GO:0042359:vitamin D metabolic process;GO:0032355:response to estradiol;	GO:0005829:cytosol;GO:0030424:axon;GO:0005615:extracellular space;GO:0048471:perinuclear region of cytoplasm;	GO:0005499:vitamin D binding;GO:0003779:actin binding;	K12258	;
Muc1	1.87	2.76	3.03	0.14	0.08	0.36	2.57365	0.192577	-3.74031	5e-05	0.000286738	Down	ENSMUSG00000042784	mucin 1%2C transmembrane [Source:MGI Symbol%3BAcc:MGI:97231]	GO:0036003:positive regulation of transcription from RNA polymerase II promoter in response to stress;GO:0043066:negative regulation of apoptotic process;GO:0007565:female pregnancy;GO:0006978:DNA damage response, signal transduction by p53 class mediator resulting in transcription of p21 class mediator;GO:0071300:cellular response to retinoic acid;GO:0001666:response to hypoxia;GO:0010944:negati…	GO:0005737:cytoplasm;GO:0009986:cell surface;GO:0000790:nuclear chromatin;GO:0016324:apical plasma membrane;	GO:0002039:p53 binding;GO:0003712:transcription coregulator activity;GO:0000978:RNA polymerase II proximal promoter sequence-specific DNA binding;	K06568	;
6430548M08Rik	2	1.47	1.08	0.15	0.15	0.06	1.44249	0.108375	-3.73446	5e-05	0.000286738	Down	ENSMUSG00000031824	RIKEN cDNA 6430548M08 gene [Source:MGI Symbol%3BAcc:MGI:2443793]	-	-	-	-	-
Shank1	0.68	0.57	0.73	0.03	0.12	0.01	0.60698	0.045808	-3.72798	5e-05	0.000286738	Down	ENSMUSG00000038738	SH3 and multiple ankyrin repeat domains 1 [Source:MGI Symbol%3BAcc:MGI:3613677]	GO:0060013:righting reflex;GO:0060999:positive regulation of dendritic spine development;GO:0035176:social behavior;GO:0071625:vocalization behavior;GO:2000463:positive regulation of excitatory postsynaptic potential;GO:0035418:protein localization to synapse;GO:0042048:olfactory behavior;GO:0008306:associative learning;GO:0007616:long-term memory;GO:0060997:dendritic spine morphogenesis;GO:20003…	GO:0005737:cytoplasm;GO:0045211:postsynaptic membrane;GO:0060076:excitatory synapse;GO:0017146:NMDA selective glutamate receptor complex;GO:0014069:postsynaptic density;GO:0030054:cell junction;	GO:0008022:protein C-terminus binding;GO:0071532:ankyrin repeat binding;GO:0035255:ionotropic glutamate receptor binding;GO:0042802:identical protein binding;GO:0030160:GKAP/Homer scaffold activity;GO:0031877:somatostatin receptor binding;GO:0017124:SH3 domain binding;GO:0097110:scaffold protein binding;	K15009	ko04724 Glutamatergic synapse;;
Tmprss6	6.6	7.05	6.94	0.86	0.41	0.36	6.7089	0.520194	-3.68896	5e-05	0.000286738	Down	ENSMUSG00000016942	transmembrane serine protease 6 [Source:MGI Symbol%3BAcc:MGI:1919003]	GO:0055072:iron ion homeostasis;GO:0006508:proteolysis;GO:0042730:fibrinolysis;	GO:0005886:plasma membrane;GO:0016021:integral component of membrane;	GO:0004252:serine-type endopeptidase activity;	K09637	;
Dkk2	2.04	1.69	2.25	0.12	0.14	0.22	1.92494	0.149409	-3.68748	5e-05	0.000286738	Down	ENSMUSG00000028031	dickkopf WNT signaling pathway inhibitor 2 [Source:MGI Symbol%3BAcc:MGI:1890663]	GO:0090090:negative regulation of canonical Wnt signaling pathway;GO:0007275:multicellular organism development;GO:0090263:positive regulation of canonical Wnt signaling pathway;	GO:0005615:extracellular space;	-	K02165	ko04310 Wnt signaling pathway;ko05010 Alzheimer disease;ko05022 Pathways of neurodegeneration - multiple diseases;;
Pllp	5.07	5.14	6.55	0.23	0.52	0.6	5.76822	0.44908	-3.68308	5e-05	0.000286738	Down	ENSMUSG00000031775	plasma membrane proteolipid [Source:MGI Symbol%3BAcc:MGI:1915051]	GO:0009611:response to wounding;GO:0006811:ion transport;GO:0042552:myelination;	GO:0045121:membrane raft;GO:0016021:integral component of membrane;GO:0043218:compact myelin;	GO:0005216:ion channel activity;	-	-
Rpl15-ps6	9.66	2.63	0.11	0.2	0.48	0.36	6.51442	0.513106	-3.66631	0.00035	0.00184703	Down	ENSMUSG00000057262	ribosomal protein L15%2C pseudogene 6 [Source:MGI Symbol%3BAcc:MGI:3642192]	-	-	-	-	-
Slc47a2	0.98	1.6	1.66	0.1	0.17	0.07	1.41522	0.111861	-3.66125	5e-05	0.000286738	Down	ENSMUSG00000069855	solute carrier family 47%2C member 2 [Source:MGI Symbol%3BAcc:MGI:3588190]	GO:0006855:drug transmembrane transport;	GO:0016021:integral component of membrane;	GO:0015297:antiporter activity;GO:0015238:drug transmembrane transporter activity;	K03327	;
Hpx	8.38	26.41	29.14	1.29	2.15	1.89	22.781	1.85347	-3.61953	5e-05	0.000286738	Down	ENSMUSG00000030895	hemopexin [Source:MGI Symbol%3BAcc:MGI:105112]	GO:0006810:transport;GO:0002639:positive regulation of immunoglobulin production;GO:0042168:heme metabolic process;GO:0002925:positive regulation of humoral immune response mediated by circulating immunoglobulin;GO:0020027:hemoglobin metabolic process;GO:0060335:positive regulation of interferon-gamma-mediated signaling pathway;	GO:0005615:extracellular space;	GO:0020037:heme binding;GO:0046872:metal ion binding;	K18977	;
Zdhhc14	1.38	1.45	1.19	0.1	0.11	0.12	1.31625	0.10724	-3.61752	5e-05	0.000286738	Down	ENSMUSG00000034265	zinc finger%2C DHHC domain containing 14 [Source:MGI Symbol%3BAcc:MGI:2653229]	-	GO:0016021:integral component of membrane;	GO:0008270:zinc ion binding;GO:0016746:transferase activity, transferring acyl groups;	K16675	ko04391 Hippo signaling pathway - fly;;
Eddm3b	1.79	1.83	2.11	0.09	0.12	0.27	2.08869	0.170615	-3.61378	0.0003	0.00159717	Down	ENSMUSG00000072575	epididymal protein 3B [Source:MGI Symbol%3BAcc:MGI:2684921]	-	-	-	-	-
Csf2	12.01	2.42	3.22	0.47	0.58	0.48	7.87526	0.650647	-3.59738	5e-05	0.000286738	Down	ENSMUSG00000018916	colony stimulating factor 2 (granulocyte-macrophage) [Source:MGI Symbol%3BAcc:MGI:1339752]	GO:0010628:positive regulation of gene expression;GO:0043066:negative regulation of apoptotic process;GO:0032747:positive regulation of interleukin-23 production;GO:0042116:macrophage activation;GO:0010744:positive regulation of macrophage derived foam cell differentiation;GO:0001892:embryonic placenta development;GO:0006955:immune response;GO:0045918:negative regulation of cytolysis;GO:0042045:e…	GO:0005615:extracellular space;	GO:0008083:growth factor activity;GO:0005125:cytokine activity;GO:0005129:granulocyte macrophage colony-stimulating factor receptor binding;	K05427	ko04060 Cytokine-cytokine receptor interaction;ko04630 JAK-STAT signaling pathway;ko04640 Hematopoietic cell lineage;ko04650 Natural killer cell mediated cytotoxicity;ko04657 IL-17 signaling pathway;ko04660 T cell receptor signaling pathway;ko04664 Fc epsilon RI signaling pathway;ko04668 TNF signaling pathway;ko05131 Shigellosis;ko05146 Amoebiasis;ko05166 Human T-cell leukemia virus 1 infection;k…
Gm5559	277.89	62.93	106.77	12.49	13.19	12.96	182.026	15.0732	-3.59409	5e-05	0.000286738	Down	ENSMUSG00000096617	predicted gene 5559 [Source:MGI Symbol%3BAcc:MGI:3779498]	-	-	-	-	-
Cxcl15	64.25	116.65	122.06	11.71	6.62	7.31	102.41	8.53667	-3.58454	5e-05	0.000286738	Down	ENSMUSG00000029375	chemokine (C-X-C motif) ligand 15 [Source:MGI Symbol%3BAcc:MGI:1339941]	GO:0007050:cell cycle arrest;GO:0030155:regulation of cell adhesion;GO:0035556:intracellular signal transduction;GO:0034976:response to endoplasmic reticulum stress;GO:0006954:inflammatory response;GO:0031623:receptor internalization;GO:0030097:hemopoiesis;GO:0006955:immune response;GO:0050930:induction of positive chemotaxis;GO:0045744:negative regulation of G protein-coupled receptor signaling …	GO:0005615:extracellular space;	GO:0008009:chemokine activity;GO:0005153:interleukin-8 receptor binding;	K10034	ko04060 Cytokine-cytokine receptor interaction;ko04062 Chemokine signaling pathway;;
1700020L24Rik	2.63	1.91	1.54	0.11	0.22	0.21	2.50112	0.2129	-3.55433	0.0039	0.0172609	Down	ENSMUSG00000035085	RIKEN cDNA 1700020L24 gene [Source:MGI Symbol%3BAcc:MGI:1913580]	-	-	-	-	-
Gm15097	0.73	0.96	1.04	0.13	0.03	0.08	0.934791	0.0816147	-3.51774	0.00145	0.00696444	Down	ENSMUSG00000094378	predicted gene 15097 [Source:MGI Symbol%3BAcc:MGI:3710639]	-	-	-	-	-
Rps17	17.68	244.07	25.55	14.88	4.61	7.03	140.444	12.7294	-3.46375	0.0071	0.0296409	Down	ENSMUSG00000061787	ribosomal protein S17 [Source:MGI Symbol%3BAcc:MGI:1309526]	-	-	-	-	-
Pde2a	2.35	2.74	1.21	0.19	0.15	0.25	2.0263	0.184751	-3.45519	5e-05	0.000286738	Down	ENSMUSG00000110195	phosphodiesterase 2A%2C cGMP-stimulated [Source:MGI Symbol%3BAcc:MGI:2446107]	GO:0019933:cAMP-mediated signaling;GO:0061028:establishment of endothelial barrier;GO:0071321:cellular response to cGMP;GO:0019934:cGMP-mediated signaling;GO:0043116:negative regulation of vascular permeability;GO:0006626:protein targeting to mitochondrion;GO:0030818:obsolete negative regulation of cAMP biosynthetic process;GO:0036006:cellular response to macrophage colony-stimulating factor stim…	GO:0005783:endoplasmic reticulum;GO:0005829:cytosol;GO:0005759:mitochondrial matrix;GO:0042734:presynaptic membrane;GO:0045121:membrane raft;GO:0030424:axon;GO:0005886:plasma membrane;GO:0048471:perinuclear region of cytoplasm;GO:0005794:Golgi apparatus;GO:0030425:dendrite;GO:0005634:nucleus;	GO:0004118:cGMP-stimulated cyclic-nucleotide phosphodiesterase activity;GO:0042803:protein homodimerization activity;GO:0030552:cAMP binding;GO:0046872:metal ion binding;GO:0008144:drug binding;GO:0030553:cGMP binding;GO:0030911:TPR domain binding;GO:0036004:GAF domain binding;	K18283	ko00230 Purine metabolism;ko01100 Metabolic pathways;ko04022 cGMP-PKG signaling pathway;ko04740 Olfactory transduction;ko04925 Aldosterone synthesis and secretion;ko05032 Morphine addiction;;
Prkag2	2.15	1.88	1.28	0.29	0.08	0.13	1.81095	0.167913	-3.43096	5e-05	0.000286738	Down	ENSMUSG00000028944	protein kinase%2C AMP-activated%2C gamma 2 non-catalytic subunit [Source:MGI Symbol%3BAcc:MGI:1336153]	-	-	-	K07200	ko04068 FoxO signaling pathway;ko04152 AMPK signaling pathway;ko04211 Longevity regulating pathway;ko04213 Longevity regulating pathway - multiple species;ko04371 Apelin signaling pathway;ko04530 Tight junction;ko04710 Circadian rhythm;ko04714 Thermogenesis;ko04910 Insulin signaling pathway;ko04920 Adipocytokine signaling pathway;ko04921 Oxytocin signaling pathway;ko04922 Glucagon signaling pathw…
Snhg16	29.12	3.24	10.64	1.62	1.42	1.21	18.4861	1.75597	-3.3961	5e-05	0.000286738	Down	ENSMUSG00000020812	small nucleolar RNA host gene 16 [Source:MGI Symbol%3BAcc:MGI:1913543]	-	-	-	-	-
Slc1a2	0.71	0.94	0.76	0.12	0.07	0.04	0.73917	0.0710044	-3.37993	5e-05	0.000286738	Down	ENSMUSG00000005089	solute carrier family 1 (glial high affinity glutamate transporter)%2C member 2 [Source:MGI Symbol%3BAcc:MGI:101931]	GO:0070779:D-aspartate import across plasma membrane;GO:0009611:response to wounding;GO:0035725:sodium ion transmembrane transport;GO:0030534:adult behavior;GO:0007632:visual behavior;GO:0010259:multicellular organism aging;GO:0003333:amino acid transmembrane transport;GO:0042493:response to drug;GO:0043200:response to amino acid;GO:0031668:cellular response to extracellular stimulus;GO:0051938:L…	GO:0043198:dendritic shaft;GO:0043197:dendritic spine;GO:0042734:presynaptic membrane;GO:0005887:integral component of plasma membrane;GO:0030673:axolemma;	GO:0005314:high-affinity glutamate transmembrane transporter activity;GO:0015501:glutamate:sodium symporter activity;GO:0017153:sodium:dicarboxylate symporter activity;	K05613	ko04721 Synaptic vesicle cycle;ko04724 Glutamatergic synapse;ko05014 Amyotrophic lateral sclerosis;ko05016 Huntington disease;;
Fbln1	27.65	34.5	34.06	3.61	3.15	2.86	32.4059	3.1557	-3.36022	5e-05	0.000286738	Down	ENSMUSG00000006369	fibulin 1 [Source:MGI Symbol%3BAcc:MGI:95487]	GO:0010952:positive regulation of peptidase activity;GO:0030198:extracellular matrix organization;	GO:0005615:extracellular space;GO:0005604:basement membrane;	GO:0016504:peptidase activator activity;GO:0005515:protein binding;GO:0005509:calcium ion binding;	K17307	;
Enpp2	66.02	92.44	104.39	7.3	9.34	10.2	85.4074	8.48128	-3.33201	5e-05	0.000286738	Down	ENSMUSG00000022425	ectonucleotide pyrophosphatase/phosphodiesterase 2 [Source:MGI Symbol%3BAcc:MGI:1321390]	GO:0006935:chemotaxis;GO:0006955:immune response;GO:0030334:regulation of cell migration;GO:0034638:phosphatidylcholine catabolic process;	GO:0005615:extracellular space;GO:0005887:integral component of plasma membrane;	GO:0008270:zinc ion binding;GO:0003676:nucleic acid binding;GO:0005509:calcium ion binding;GO:0030247:polysaccharide binding;GO:0004528:phosphodiesterase I activity;GO:0047391:alkylglycerophosphoethanolamine phosphodiesterase activity;GO:0005044:scavenger receptor activity;GO:0004551:nucleotide diphosphatase activity;GO:0004622:lysophospholipase activity;	K01122	ko00565 Ether lipid metabolism;;
Colgalt2	0.65	1.04	0.86	0.11	0.13	0.03	0.812912	0.081002	-3.32707	5e-05	0.000286738	Down	ENSMUSG00000032649	collagen beta(1-O)galactosyltransferase 2 [Source:MGI Symbol%3BAcc:MGI:2138232]	GO:0009103:lipopolysaccharide biosynthetic process;	GO:0005783:endoplasmic reticulum;	GO:0050211:procollagen galactosyltransferase activity;	K11703	ko00310 Lysine degradation;ko00514 Other types of O-glycan biosynthesis;ko01100 Metabolic pathways;;
Cd24a	84.75	83.51	95.44	9.36	8.98	8.74	91.7749	9.16924	-3.32323	5e-05	0.000286738	Down	ENSMUSG00000047139	CD24a antigen [Source:MGI Symbol%3BAcc:MGI:88323]	GO:0007204:positive regulation of cytosolic calcium ion concentration;GO:0045665:negative regulation of neuron differentiation;GO:0032913:negative regulation of transforming growth factor beta3 production;GO:0042104:positive regulation of activated T cell proliferation;GO:0048488:synaptic vesicle endocytosis;GO:0097190:apoptotic signaling pathway;GO:0030889:negative regulation of B cell prolifera…	GO:0045121:membrane raft;GO:0031362:anchored component of external side of plasma membrane;GO:0031528:microvillus membrane;GO:0060170:ciliary membrane;	GO:0030246:carbohydrate binding;GO:0019901:protein kinase binding;GO:0043499:obsolete eukaryotic cell surface binding;GO:0030296:protein tyrosine kinase activator activity;	K06469	ko04640 Hematopoietic cell lineage;;
Apela	22.68	28.21	35.17	3.29	2.66	2.93	35.0247	3.55058	-3.30225	5e-05	0.000286738	Down	ENSMUSG00000079042	apelin receptor early endogenous ligand [Source:MGI Symbol%3BAcc:MGI:3642370]	-	-	-	-	-
Rps24	73.66	47.61	44.25	4.14	8.24	5.09	96.061	9.80499	-3.29236	5e-05	0.000286738	Down	ENSMUSG00000025290	ribosomal protein S24 [Source:MGI Symbol%3BAcc:MGI:98147]	-	-	-	K02974	ko03010 Ribosome;ko05171 Coronavirus disease - COVID-19;;
Fn1	31.06	163.44	139.36	3.52	13.87	18.1	102.05	10.516	-3.27863	5e-05	0.000286738	Down	ENSMUSG00000026193	fibronectin 1 [Source:MGI Symbol%3BAcc:MGI:95566]	GO:0001525:angiogenesis;GO:0010952:positive regulation of peptidase activity;GO:0008360:regulation of cell shape;GO:0071347:cellular response to interleukin-1;GO:0007161:calcium-independent cell-matrix adhesion;GO:0043066:negative regulation of apoptotic process;GO:0030198:extracellular matrix organization;GO:0034446:substrate adhesion-dependent cell spreading;GO:0007044:cell-substrate junction a…	GO:0005604:basement membrane;GO:0005793:endoplasmic reticulum-Golgi intermediate compartment;GO:0005577:fibrinogen complex;GO:0016324:apical plasma membrane;	GO:0016504:peptidase activator activity;GO:0045340:mercury ion binding;GO:0008201:heparin binding;GO:0002020:protease binding;	K05717	ko04151 PI3K-Akt signaling pathway;ko04510 Focal adhesion;ko04512 ECM-receptor interaction;ko04810 Regulation of actin cytoskeleton;ko04933 AGE-RAGE signaling pathway in diabetic complications;ko05100 Bacterial invasion of epithelial cells;ko05135 Yersinia infection;ko05146 Amoebiasis;ko05165 Human papillomavirus infection;ko05200 Pathways in cancer;ko05205 Proteoglycans in cancer;ko05222 Small c…
Maob	1.18	1.15	1.24	0.1	0.15	0.14	1.19379	0.124405	-3.26243	0.00015	0.000827116	Down	ENSMUSG00000040147	monoamine oxidase B [Source:MGI Symbol%3BAcc:MGI:96916]	GO:0055114:oxidation-reduction process;	GO:0005743:mitochondrial inner membrane;	GO:0016491:oxidoreductase activity;GO:0000166:nucleotide binding;	K00274	ko00260 Glycine, serine and threonine metabolism;ko00330 Arginine and proline metabolism;ko00340 Histidine metabolism;ko00350 Tyrosine metabolism;ko00360 Phenylalanine metabolism;ko00380 Tryptophan metabolism;ko00950 Isoquinoline alkaloid biosynthesis;ko00982 Drug metabolism - cytochrome P450;ko01100 Metabolic pathways;ko01110 Biosynthesis of secondary metabolites;ko04726 Serotonergic synapse;ko0…
Ecm1	6.22	8.3	7.85	0.98	0.28	1.1	9.82066	1.02519	-3.25992	0.0009	0.00447635	Down	ENSMUSG00000028108	extracellular matrix protein 1 [Source:MGI Symbol%3BAcc:MGI:103060]	GO:0001960:negative regulation of cytokine-mediated signaling pathway;GO:0001938:positive regulation of endothelial cell proliferation;GO:0006357:regulation of transcription by RNA polymerase II;GO:0030502:negative regulation of bone mineralization;GO:0045766:positive regulation of angiogenesis;GO:2000404:regulation of T cell migration;GO:0043123:positive regulation of I-kappaB kinase/NF-kappaB s…	GO:0005615:extracellular space;	GO:0004871:obsolete signal transducer activity;GO:0043236:laminin binding;GO:0008022:protein C-terminus binding;GO:0002020:protease binding;GO:0005134:interleukin-2 receptor binding;	-	-
Slc16a12	2.9	5.75	5.43	0.61	0.35	0.54	4.47483	0.467836	-3.25776	5e-05	0.000286738	Down	ENSMUSG00000009378	solute carrier family 16 (monocarboxylic acid transporters)%2C member 12 [Source:MGI Symbol%3BAcc:MGI:2147716]	GO:0055085:transmembrane transport;	GO:0016021:integral component of membrane;	-	K11810	;
Prtn3	15.29	7.12	8.92	1.52	0.59	1.24	13.9408	1.46138	-3.25391	5e-05	0.000286738	Down	ENSMUSG00000057729	proteinase 3 [Source:MGI Symbol%3BAcc:MGI:893580]	-	-	-	-	-
Igfbp1	292.84	809.3	869.21	86.62	63.6	60.18	700.922	73.7991	-3.24758	5e-05	0.000286738	Down	ENSMUSG00000020429	insulin-like growth factor binding protein 1 [Source:MGI Symbol%3BAcc:MGI:96436]	GO:0008286:insulin receptor signaling pathway;GO:0048015:phosphatidylinositol-mediated signaling;GO:0030307:positive regulation of cell growth;GO:0006006:glucose metabolic process;GO:0042246:tissue regeneration;	GO:0005615:extracellular space;	GO:0005520:insulin-like growth factor binding;	-	-
Enpp2	8.71	19.82	21.36	1.05	2.83	1.59	16.2448	1.72219	-3.23767	5e-05	0.000286738	Down	ENSMUSG00000022425	ectonucleotide pyrophosphatase/phosphodiesterase 2 [Source:MGI Symbol%3BAcc:MGI:1321390]	GO:0006935:chemotaxis;GO:0006955:immune response;GO:0030334:regulation of cell migration;GO:0034638:phosphatidylcholine catabolic process;	GO:0005615:extracellular space;GO:0005887:integral component of plasma membrane;	GO:0008270:zinc ion binding;GO:0003676:nucleic acid binding;GO:0005509:calcium ion binding;GO:0030247:polysaccharide binding;GO:0004528:phosphodiesterase I activity;GO:0047391:alkylglycerophosphoethanolamine phosphodiesterase activity;GO:0005044:scavenger receptor activity;GO:0004551:nucleotide diphosphatase activity;GO:0004622:lysophospholipase activity;	K01122	ko00565 Ether lipid metabolism;;
Trf	543.12	336.09	399.07	55.49	44.18	40.56	916.226	99.1582	-3.2079	5e-05	0.000286738	Down	ENSMUSG00000032554	transferrin [Source:MGI Symbol%3BAcc:MGI:98821]	-	-	-	-	-
Mab21l3	4.06	4.96	4.98	0.62	0.4	0.53	4.62359	0.502196	-3.20269	5e-05	0.000286738	Down	ENSMUSG00000044313	mab-21-like 3 [Source:MGI Symbol%3BAcc:MGI:2446273]	-	-	-	-	-
H2bc8	1.69	0.83	0.66	0	0.09	0.26	1.63496	0.177886	-3.20023	0.00655	0.0275859	Down	ENSMUSG00000058385	H2B clustered histone 8 [Source:MGI Symbol%3BAcc:MGI:2448386]	GO:0042742:defense response to bacterium;GO:0006334:nucleosome assembly;	GO:0000786:nucleosome;GO:0005634:nucleus;	GO:0003677:DNA binding;GO:0046982:protein heterodimerization activity;	K11252	ko04613 Neutrophil extracellular trap formation;ko05034 Alcoholism;ko05203 Viral carcinogenesis;ko05322 Systemic lupus erythematosus;;
Gm14438	45.5	5.48	1.2	3.49	1.69	0.78	27.0756	2.95145	-3.1975	5e-05	0.000286738	Down	ENSMUSG00000084323	predicted gene 14438 [Source:MGI Symbol%3BAcc:MGI:3652091]	-	-	-	-	-
Depp1	8.51	5.71	6	0.81	0.61	0.88	7.50953	0.831189	-3.17547	5e-05	0.000286738	Down	ENSMUSG00000048489	DEPP1 autophagy regulator [Source:MGI Symbol%3BAcc:MGI:1918730]	-	GO:0005739:mitochondrion;	-	-	-
Sprr1b	5.42	5.67	7.03	0.6	0.42	1.05	7.78089	0.874048	-3.15415	5e-05	0.000286738	Down	ENSMUSG00000048455	small proline-rich protein 1B [Source:MGI Symbol%3BAcc:MGI:106659]	GO:0008360:regulation of cell shape;GO:0018149:peptide cross-linking;GO:0031424:keratinization;	GO:0005737:cytoplasm;GO:0001533:cornified envelope;	GO:0005200:structural constituent of cytoskeleton;GO:0030674:protein binding, bridging;	-	-
Klhdc7a	1.77	3.3	3.08	0.26	0.36	0.32	2.5117	0.282375	-3.15298	5e-05	0.000286738	Down	ENSMUSG00000078234	kelch domain containing 7A [Source:MGI Symbol%3BAcc:MGI:2444612]	-	-	-	K15271	;
Gm35853	3.2	1.7	1.69	0.33	0.35	0.11	2.21398	0.253868	-3.12449	5e-05	0.000286738	Down	ENSMUSG00000116114	predicted gene%2C 35853 [Source:MGI Symbol%3BAcc:MGI:5595012]	-	-	-	-	-
Gm5431	3.83	3.04	3.1	0.6	0.39	0.21	3.28024	0.385062	-3.09064	5e-05	0.000286738	Down	ENSMUSG00000058163	predicted gene 5431 [Source:MGI Symbol%3BAcc:MGI:3645205]	-	-	-	K17072	ko04668 TNF signaling pathway;;
Enpp2	1	3.62	3.72	0.2	0.37	0.44	2.70137	0.317617	-3.08833	5e-05	0.000286738	Down	ENSMUSG00000022425	ectonucleotide pyrophosphatase/phosphodiesterase 2 [Source:MGI Symbol%3BAcc:MGI:1321390]	-	-	-	-	-
Mfng	3.67	4.05	3.64	0.53	0.5	0.35	3.94076	0.467339	-3.07593	5e-05	0.000286738	Down	ENSMUSG00000018169	MFNG O-fucosylpeptide 3-beta-N-acetylglucosaminyltransferase [Source:MGI Symbol%3BAcc:MGI:1095404]	GO:0045747:positive regulation of Notch signaling pathway;GO:0032092:positive regulation of protein binding;GO:0007389:pattern specification process;	GO:0030173:integral component of Golgi membrane;	GO:0046872:metal ion binding;GO:0005515:protein binding;GO:0033829:O-fucosylpeptide 3-beta-N-acetylglucosaminyltransferase activity;	K05948	ko00514 Other types of O-glycan biosynthesis;ko04330 Notch signaling pathway;ko05165 Human papillomavirus infection;;
Rgn	1	1.28	1.39	0.23	0.15	0.07	1.30245	0.155207	-3.06896	0.0007	0.00353655	Down	ENSMUSG00000023070	regucalcin [Source:MGI Symbol%3BAcc:MGI:108024]	GO:0050848:regulation of calcium-mediated signaling;GO:0006874:cellular calcium ion homeostasis;GO:0032781:positive regulation of ATPase activity;GO:0019853:L-ascorbic acid biosynthetic process;	GO:0005737:cytoplasm;GO:0005634:nucleus;	GO:0008270:zinc ion binding;GO:0005509:calcium ion binding;GO:0030234:enzyme regulator activity;GO:0004341:gluconolactonase activity;	K01053	ko00030 Pentose phosphate pathway;ko00053 Ascorbate and aldarate metabolism;ko00930 Caprolactam degradation;ko01100 Metabolic pathways;ko01110 Biosynthesis of secondary metabolites;ko01120 Microbial metabolism in diverse environments;ko01200 Carbon metabolism;ko01220 Degradation of aromatic compounds;ko01240 Biosynthesis of cofactors;;
C3	54.15	212.92	195.92	16.23	18.21	22.06	144.417	17.2628	-3.0645	5e-05	0.000286738	Down	ENSMUSG00000024164	complement component 3 [Source:MGI Symbol%3BAcc:MGI:88227]	GO:0001934:positive regulation of protein phosphorylation;GO:0006957:complement activation, alternative pathway;GO:0010884:positive regulation of lipid storage;GO:0070374:positive regulation of ERK1 and ERK2 cascade;GO:0050766:positive regulation of phagocytosis;GO:0045766:positive regulation of angiogenesis;GO:0045745:positive regulation of G protein-coupled receptor signaling pathway;GO:0001798…	GO:0005615:extracellular space;GO:0070062:extracellular exosome;	GO:0048037:cofactor binding;GO:0031715:C5L2 anaphylatoxin chemotactic receptor binding;GO:0008289:lipid binding;GO:0004866:endopeptidase inhibitor activity;	K03990	ko04080 Neuroactive ligand-receptor interaction;ko04145 Phagosome;ko04610 Complement and coagulation cascades;ko04613 Neutrophil extracellular trap formation;ko05131 Shigellosis;ko05133 Pertussis;ko05134 Legionellosis;ko05140 Leishmaniasis;ko05142 Chagas disease;ko05150 Staphylococcus aureus infection;ko05152 Tuberculosis;ko05167 Kaposi sarcoma-associated herpesvirus infection;ko05168 Herpes simp…
Gm15640	12.15	6	7.85	1.77	0.67	0.72	15.0141	1.79538	-3.06396	0.00015	0.000827116	Down	ENSMUSG00000085781	predicted gene 15640 [Source:MGI Symbol%3BAcc:MGI:3783084]	-	-	-	-	-
Edem3	34.25	64.77	58.78	3.84	7.78	8.05	49.044	5.91312	-3.05209	5e-05	0.000286738	Down	ENSMUSG00000043019	ER degradation enhancer%2C mannosidase alpha-like 3 [Source:MGI Symbol%3BAcc:MGI:1914217]	GO:0006516:glycoprotein catabolic process;GO:0006986:response to unfolded protein;GO:0043161:proteasome-mediated ubiquitin-dependent protein catabolic process;	GO:0005788:endoplasmic reticulum lumen;GO:0016020:membrane;	GO:0004569:glycoprotein endo-alpha-1,2-mannosidase activity;GO:0004571:mannosyl-oligosaccharide 1,2-alpha-mannosidase activity;GO:0005509:calcium ion binding;	K10086	ko04141 Protein processing in endoplasmic reticulum;;
Cfi	8.76	18.92	22.64	3.2	1.52	1.59	17.0011	2.11537	-3.00665	5e-05	0.000286738	Down	ENSMUSG00000058952	complement component factor i [Source:MGI Symbol%3BAcc:MGI:105937]	GO:0045087:innate immune response;GO:0006958:complement activation, classical pathway;GO:0006508:proteolysis;	GO:0005576:extracellular region;GO:0016020:membrane;	GO:0005044:scavenger receptor activity;GO:0046872:metal ion binding;GO:0004252:serine-type endopeptidase activity;	K01333	ko04610 Complement and coagulation cascades;ko05150 Staphylococcus aureus infection;;
Shc1	2.5	3.1	3.58	0.37	0.12	0.66	3.79755	0.473218	-3.00449	0.0096	0.0388701	Down	ENSMUSG00000042626	src homology 2 domain-containing transforming protein C1 [Source:MGI Symbol%3BAcc:MGI:98296]	GO:0001525:angiogenesis;GO:0008286:insulin receptor signaling pathway;GO:0007507:heart development;GO:0007568:aging;GO:0031175:neuron projection development;GO:0045907:positive regulation of vasoconstriction;GO:0048661:positive regulation of smooth muscle cell proliferation;GO:0040008:regulation of growth;GO:0045740:positive regulation of DNA replication;GO:0031532:actin cytoskeleton reorganizati…	GO:0070435:Shc-EGFR complex;GO:0005634:nucleus;GO:0010008:endosome membrane;GO:0005739:mitochondrion;	GO:0005154:epidermal growth factor receptor binding;GO:0030971:receptor tyrosine kinase binding;GO:0046875:ephrin receptor binding;GO:0001784:phosphotyrosine residue binding;GO:0005159:insulin-like growth factor receptor binding;GO:0005168:neurotrophin TRKA receptor binding;GO:0005158:insulin receptor binding;	K06279	ko01521 EGFR tyrosine kinase inhibitor resistance;ko01522 Endocrine resistance;ko04012 ErbB signaling pathway;ko04013 MAPK signaling pathway - fly;ko04014 Ras signaling pathway;ko04062 Chemokine signaling pathway;ko04072 Phospholipase D signaling pathway;ko04510 Focal adhesion;ko04650 Natural killer cell mediated cytotoxicity;ko04722 Neurotrophin signaling pathway;ko04910 Insulin signaling pathwa…
Xkr9	1.28	2.18	2.92	0.26	0.21	0.34	2.18015	0.271957	-3.00298	5e-05	0.000286738	Down	ENSMUSG00000067813	X-linked Kx blood group related 9 [Source:MGI Symbol%3BAcc:MGI:2686466]	-	GO:0016021:integral component of membrane;	-	-	-
Homer2	2.85	5.17	4.39	0.37	0.74	0.51	4.33688	0.549335	-2.9809	5e-05	0.000286738	Down	ENSMUSG00000025813	homer scaffolding protein 2 [Source:MGI Symbol%3BAcc:MGI:1347354]	GO:0035584:calcium-mediated signaling using intracellular calcium source;GO:0008277:regulation of G protein-coupled receptor signaling pathway;GO:0048875:chemical homeostasis within a tissue;GO:0048148:behavioral response to cocaine;GO:0007216:G protein-coupled glutamate receptor signaling pathway;	GO:0030054:cell junction;GO:0045211:postsynaptic membrane;GO:0043025:neuronal cell body;GO:0005737:cytoplasm;GO:0045177:apical part of cell;GO:0014069:postsynaptic density;GO:0005886:plasma membrane;	GO:0003779:actin binding;GO:0035256:G protein-coupled glutamate receptor binding;GO:0019904:protein domain specific binding;GO:0046982:protein heterodimerization activity;GO:0030160:GKAP/Homer scaffold activity;GO:0042803:protein homodimerization activity;	K15010	ko04068 FoxO signaling pathway;ko04724 Glutamatergic synapse;;
Depp1	4.59	2.82	1.53	0.54	0.11	0.51	3.36186	0.426018	-2.98027	0.0091	0.037025	Down	ENSMUSG00000048489	DEPP1 autophagy regulator [Source:MGI Symbol%3BAcc:MGI:1918730]	-	GO:0005739:mitochondrion;	-	-	-
Men1	1.78	1.74	2.3	0.45	0.15	0.16	1.91834	0.24445	-2.97225	0.0049	0.0212769	Down	ENSMUSG00000024947	multiple endocrine neoplasia 1 [Source:MGI Symbol%3BAcc:MGI:1316736]	GO:0032925:regulation of activin receptor signaling pathway;GO:0043065:positive regulation of apoptotic process;GO:0048704:embryonic skeletal system morphogenesis;GO:0046329:negative regulation of JNK cascade;GO:0030097:hemopoiesis;GO:0032092:positive regulation of protein binding;GO:0045669:positive regulation of osteoblast differentiation;GO:0010332:response to gamma radiation;GO:0001776:leukoc…	GO:0016363:nuclear matrix;GO:0005829:cytosol;GO:0032154:cleavage furrow;GO:0035097:histone methyltransferase complex;GO:0000785:chromatin;	GO:0047485:protein N-terminus binding;GO:0003690:double-stranded DNA binding;GO:0044212:transcription regulatory region DNA binding;GO:0000403:Y-form DNA binding;GO:0003682:chromatin binding;GO:0000400:four-way junction DNA binding;GO:0043565:sequence-specific DNA binding;GO:0030674:protein binding, bridging;GO:0070412:R-SMAD binding;	K14970	ko04934 Cushing syndrome;ko05202 Transcriptional misregulation in cancer;;
Fbln1	9.77	10.57	11.03	1.06	1.56	1.57	10.099	1.30259	-2.95476	5e-05	0.000286738	Down	ENSMUSG00000006369	fibulin 1 [Source:MGI Symbol%3BAcc:MGI:95487]	GO:0010952:positive regulation of peptidase activity;GO:0030198:extracellular matrix organization;GO:0007566:embryo implantation;	GO:0005615:extracellular space;GO:0005604:basement membrane;	GO:0016504:peptidase activator activity;GO:0005509:calcium ion binding;	K17307	;
Ces2e	2.92	6.67	8.09	0.47	0.99	0.9	6.00467	0.777465	-2.94923	5e-05	0.000286738	Down	ENSMUSG00000031886	carboxylesterase 2E [Source:MGI Symbol%3BAcc:MGI:2443170]	GO:0008152:metabolic process;	-	-	K03927	ko00983 Drug metabolism - other enzymes;;
Tgtp2	0.59	0.75	1.25	0.11	0.07	0.16	0.844349	0.109564	-2.94607	0.00075	0.00377395	Down	ENSMUSG00000078921	T cell specific GTPase 2 [Source:MGI Symbol%3BAcc:MGI:3710083]	GO:0034341:response to interferon-gamma;GO:0035458:cellular response to interferon-beta;GO:0035455:response to interferon-alpha;	-	GO:0005525:GTP binding;GO:0003924:GTPase activity;	K17072	ko04668 TNF signaling pathway;;
Trf	1391.64	1301.3	1351.91	186.9	177.94	176.49	1346.98	174.915	-2.945	5e-05	0.000286738	Down	ENSMUSG00000032554	transferrin [Source:MGI Symbol%3BAcc:MGI:98821]	GO:0007015:actin filament organization;GO:0030316:osteoclast differentiation;GO:0045780:positive regulation of bone resorption;GO:0070371:ERK1 and ERK2 cascade;GO:0006953:acute-phase response;GO:0001666:response to hypoxia;GO:0060395:SMAD protein signal transduction;GO:2000147:positive regulation of cell motility;GO:0007264:small GTPase mediated signal transduction;GO:0071320:cellular response to…	GO:0030139:endocytic vesicle;GO:0016324:apical plasma membrane;GO:0009925:basal plasma membrane;GO:0055037:recycling endosome;GO:0005615:extracellular space;GO:0005604:basement membrane;GO:0048471:perinuclear region of cytoplasm;GO:0005769:early endosome;GO:0005739:mitochondrion;GO:0005905:clathrin-coated pit;GO:0005770:late endosome;GO:0044432:endoplasmic reticulum part;	GO:0005525:GTP binding;GO:0008199:ferric iron binding;GO:0015091:ferric iron transmembrane transporter activity;	K14736	ko04066 HIF-1 signaling pathway;ko04216 Ferroptosis;ko04978 Mineral absorption;;
Tbx3os1	4.63	3.27	5.31	1.25	0.14	0.33	4.60757	0.598841	-2.94376	0.01105	0.043885	Down	ENSMUSG00000087516	T-box 3%2C opposite strand 1 [Source:MGI Symbol%3BAcc:MGI:3780472]	-	-	-	-	-
Serpinb1a	7.38	4.72	3.94	0.7	1.07	0.42	5.59194	0.727694	-2.94195	5e-05	0.000286738	Down	ENSMUSG00000044734	serine (or cysteine) peptidase inhibitor%2C clade B%2C member 1a [Source:MGI Symbol%3BAcc:MGI:1913472]	GO:0042176:regulation of protein catabolic process;GO:0010951:negative regulation of endopeptidase activity;GO:0030162:regulation of proteolysis;	GO:0005737:cytoplasm;GO:0005615:extracellular space;	GO:0004867:serine-type endopeptidase inhibitor activity;	K13963	ko05146 Amoebiasis;;
Mal	1.51	1.14	1.17	0.25	0.17	0.1	1.26483	0.165247	-2.93625	5e-05	0.000286738	Down	ENSMUSG00000027375	myelin and lymphocyte protein%2C T cell differentiation protein [Source:MGI Symbol%3BAcc:MGI:892970]	GO:0006954:inflammatory response;GO:0090073:positive regulation of protein homodimerization activity;GO:2000340:positive regulation of chemokine (C-X-C motif) ligand 1 production;GO:0032735:positive regulation of interleukin-12 production;GO:0050830:defense response to Gram-positive bacterium;GO:0043123:positive regulation of I-kappaB kinase/NF-kappaB signaling;GO:0034145:positive regulation of t…	GO:0030139:endocytic vesicle;GO:0019898:extrinsic component of membrane;GO:0005777:peroxisome;GO:0005783:endoplasmic reticulum;GO:0045121:membrane raft;GO:0016021:integral component of membrane;GO:0005794:Golgi apparatus;GO:0005634:nucleus;GO:0032587:ruffle membrane;	GO:0003700:DNA-binding transcription factor activity;GO:0003785:actin monomer binding;GO:0005080:protein kinase C binding;GO:0042803:protein homodimerization activity;GO:0035662:Toll-like receptor 4 binding;GO:0043522:leucine zipper domain binding;GO:0035663:Toll-like receptor 2 binding;GO:0003713:transcription coactivator activity;GO:0046982:protein heterodimerization activity;GO:0005546:phospha…	-	-
Macroh2a2	4.74	4.24	4.49	0.91	0.54	0.35	4.5765	0.599025	-2.93356	5e-05	0.000286738	Down	ENSMUSG00000020086	macroH2A.2 histone [Source:MGI Symbol%3BAcc:MGI:3037658]	GO:0006334:nucleosome assembly;GO:0007549:dosage compensation;	GO:0000786:nucleosome;GO:0001740:Barr body;	GO:0003677:DNA binding;GO:0046982:protein heterodimerization activity;	K11251	ko04217 Necroptosis;ko04613 Neutrophil extracellular trap formation;ko05034 Alcoholism;ko05322 Systemic lupus erythematosus;;
Fmo4	1.12	0.64	0.61	0.02	0.11	0.2	0.793747	0.105067	-2.91736	0.00025	0.00134453	Down	ENSMUSG00000026692	flavin containing monooxygenase 4 [Source:MGI Symbol%3BAcc:MGI:2429497]	GO:0055114:oxidation-reduction process;	GO:0031227:intrinsic component of endoplasmic reticulum membrane;GO:0016021:integral component of membrane;	GO:0050660:flavin adenine dinucleotide binding;GO:0050661:NADP binding;GO:0004499:N,N-dimethylaniline monooxygenase activity;	K00485	ko00982 Drug metabolism - cytochrome P450;;
Meox1	0.61	0.78	0.55	0.11	0.08	0.07	0.657108	0.0870248	-2.91663	0.00045	0.00234149	Down	ENSMUSG00000001493	mesenchyme homeobox 1 [Source:MGI Symbol%3BAcc:MGI:103220]	GO:0001757:somite specification;GO:0045944:positive regulation of transcription by RNA polymerase II;	GO:0005730:nucleolus;	GO:0043565:sequence-specific DNA binding;GO:0003700:DNA-binding transcription factor activity;GO:0071837:HMG box domain binding;GO:0003682:chromatin binding;	K09322	;
Nfe2l3	6.16	7.43	8.75	1.03	1.1	0.94	7.40733	0.991997	-2.90055	5e-05	0.000286738	Down	ENSMUSG00000029832	nuclear factor%2C erythroid derived 2%2C like 3 [Source:MGI Symbol%3BAcc:MGI:1339958]	GO:0006355:regulation of transcription, DNA-templated;	GO:0005634:nucleus;	GO:0003700:DNA-binding transcription factor activity;GO:0043565:sequence-specific DNA binding;	K09040	;
Epb41l4b	2.71	2.79	2.77	0.33	0.49	0.34	2.58016	0.3481	-2.88988	5e-05	0.000286738	Down	ENSMUSG00000028434	erythrocyte membrane protein band 4.1 like 4b [Source:MGI Symbol%3BAcc:MGI:1859149]	-	-	-	-	-
Slamf9	9.24	15.81	12.4	2.09	1.51	1.57	13.8781	1.87513	-2.88774	5e-05	0.000286738	Down	ENSMUSG00000026548	SLAM family member 9 [Source:MGI Symbol%3BAcc:MGI:1923692]	-	-	-	-	-
Mlxipl	1.69	1.59	1.56	0.27	0.24	0.16	1.56351	0.211801	-2.88401	5e-05	0.000286738	Down	ENSMUSG00000005373	MLX interacting protein-like [Source:MGI Symbol%3BAcc:MGI:1927999]	GO:0000122:negative regulation of transcription by RNA polymerase II;GO:0045723:positive regulation of fatty acid biosynthetic process;GO:0071157:negative regulation of cell cycle arrest;GO:0008284:positive regulation of cell proliferation;GO:0045821:positive regulation of glycolytic process;GO:0090324:negative regulation of oxidative phosphorylation;GO:0045944:positive regulation of transcriptio…	GO:0005737:cytoplasm;GO:0005667:transcription factor complex;	GO:0046982:protein heterodimerization activity;GO:0008134:transcription factor binding;GO:0035538:carbohydrate response element binding;	K09113	ko04931 Insulin resistance;ko04932 Non-alcoholic fatty liver disease;;
Gulo	1.31	0.54	0.6	0.17	0.18	0	0.836267	0.113383	-2.88276	0.0002	0.00108925	Down	ENSMUSG00000034450	gulonolactone (L-) oxidase [Source:MGI Symbol%3BAcc:MGI:1353434]	GO:0055114:oxidation-reduction process;GO:0019853:L-ascorbic acid biosynthetic process;	GO:0016021:integral component of membrane;GO:0005789:endoplasmic reticulum membrane;	GO:0050105:L-gulonolactone oxidase activity;GO:0003885:D-arabinono-1,4-lactone oxidase activity;GO:0050660:flavin adenine dinucleotide binding;GO:0008762:UDP-N-acetylmuramate dehydrogenase activity;	K00103	ko00053 Ascorbate and aldarate metabolism;ko01100 Metabolic pathways;ko01240 Biosynthesis of cofactors;;
Bspry	1.48	2.26	2.6	0.23	0.27	0.4	2.13788	0.296384	-2.85065	5e-05	0.000286738	Down	ENSMUSG00000028392	B-box and SPRY domain containing [Source:MGI Symbol%3BAcc:MGI:2177191]	GO:0006816:calcium ion transport;	GO:0031252:cell leading edge;GO:0016020:membrane;GO:0048471:perinuclear region of cytoplasm;	GO:0005499:vitamin D binding;GO:0008270:zinc ion binding;	-	-
Ppfibp2	0.62	0.69	1.23	0.09	0.21	0.07	0.817945	0.113625	-2.84773	5e-05	0.000286738	Down	ENSMUSG00000036528	PTPRF interacting protein%2C binding protein 2 (liprin beta 2) [Source:MGI Symbol%3BAcc:MGI:894649]	GO:0015074:DNA integration;	-	GO:0008907:integrase activity;GO:0003677:DNA binding;	-	-
Rpl8	3.59	1.11	2.33	0.41	0.41	0.19	2.82035	0.393343	-2.84201	0.00215	0.0100118	Down	ENSMUSG00000003970	ribosomal protein L8 [Source:MGI Symbol%3BAcc:MGI:1350927]	GO:0006412:translation;	GO:0022625:cytosolic large ribosomal subunit;	GO:0003735:structural constituent of ribosome;GO:0019843:rRNA binding;	K02938	ko03010 Ribosome;ko05171 Coronavirus disease - COVID-19;;
Trim17	0.88	0.79	0.48	0.16	0.06	0.09	0.699054	0.0987249	-2.82392	0.00105	0.00517198	Down	ENSMUSG00000036964	tripartite motif-containing 17 [Source:MGI Symbol%3BAcc:MGI:1861440]	GO:0051865:protein autoubiquitination;	GO:0005622:intracellular;	GO:0004842:ubiquitin-protein transferase activity;GO:0008270:zinc ion binding;	K12007	;
Rassf9	5.06	7.85	8.29	0.93	1.09	1.08	6.64468	0.945368	-2.81325	5e-05	0.000286738	Down	ENSMUSG00000044921	Ras association (RalGDS/AF-6) domain family (N-terminal) member 9 [Source:MGI Symbol%3BAcc:MGI:2384307]	GO:0006605:protein targeting;GO:0016197:endosomal transport;GO:0007165:signal transduction;	GO:0005829:cytosol;GO:0012510:trans-Golgi network transport vesicle membrane;GO:0055037:recycling endosome;	GO:0019899:enzyme binding;GO:0019904:protein domain specific binding;GO:0005215:transporter activity;	K09856	;
Krt19	5.48	6.87	6.53	0.28	1.44	1.09	6.73405	0.96164	-2.80791	5e-05	0.000286738	Down	ENSMUSG00000020911	keratin 19 [Source:MGI Symbol%3BAcc:MGI:96693]	GO:0060706:cell differentiation involved in embryonic placenta development;GO:0045214:sarcomere organization;	GO:0030018:Z disc;GO:0043034:costamere;GO:0042383:sarcolemma;GO:0016010:dystrophin-associated glycoprotein complex;GO:0005882:intermediate filament;	GO:0008307:structural constituent of muscle;	K07604	ko04915 Estrogen signaling pathway;ko05150 Staphylococcus aureus infection;;
Lce1g	0.2	2.09	1.47	0.07	0.25	0.23	1.5329	0.220639	-2.79651	0.0126	0.0491459	Down	ENSMUSG00000027919	late cornified envelope 1G [Source:MGI Symbol%3BAcc:MGI:1913445]	-	-	-	-	-
Trf	225.81	53.54	64.6	34.58	13.14	3.92	158.673	23.0905	-2.78068	0.005	0.0216861	Down	ENSMUSG00000032554	transferrin [Source:MGI Symbol%3BAcc:MGI:98821]	GO:0007015:actin filament organization;GO:0030316:osteoclast differentiation;GO:0045780:positive regulation of bone resorption;GO:0014070:response to organic cyclic compound;GO:0070371:ERK1 and ERK2 cascade;GO:0060395:SMAD protein signal transduction;GO:2000147:positive regulation of cell motility;GO:0031643:positive regulation of myelination;GO:0007257:activation of JUN kinase activity;GO:007149…	GO:0030139:endocytic vesicle;GO:0016324:apical plasma membrane;GO:0009925:basal plasma membrane;GO:0055037:recycling endosome;GO:0005615:extracellular space;GO:0005604:basement membrane;GO:0048471:perinuclear region of cytoplasm;GO:0005769:early endosome;GO:0005905:clathrin-coated pit;GO:0005770:late endosome;GO:0044432:endoplasmic reticulum part;	GO:0008199:ferric iron binding;GO:0015091:ferric iron transmembrane transporter activity;	K14736	ko04066 HIF-1 signaling pathway;ko04216 Ferroptosis;ko04978 Mineral absorption;;
S100a4	39.33	52.31	64.7	7.38	9.23	6.66	94.2907	13.8244	-2.76989	5e-05	0.000286738	Down	ENSMUSG00000001020	S100 calcium binding protein A4 [Source:MGI Symbol%3BAcc:MGI:1330282]	GO:0043123:positive regulation of I-kappaB kinase/NF-kappaB signaling;	GO:0043005:neuron projection;GO:0005634:nucleus;GO:0048471:perinuclear region of cytoplasm;	GO:0042802:identical protein binding;GO:0050786:RAGE receptor binding;GO:0003779:actin binding;GO:0005509:calcium ion binding;GO:0048306:calcium-dependent protein binding;	-	-
C1qtnf12	14.57	8.53	7.74	1.18	2.05	1.53	11.553	1.70396	-2.76131	5e-05	0.000286738	Down	ENSMUSG00000023571	C1q and tumor necrosis factor related 12 [Source:MGI Symbol%3BAcc:MGI:1914639]	GO:0050728:negative regulation of inflammatory response;GO:0045721:negative regulation of gluconeogenesis;GO:0035774:positive regulation of insulin secretion involved in cellular response to glucose stimulus;GO:0046628:positive regulation of insulin receptor signaling pathway;GO:0046326:positive regulation of glucose import;GO:0051897:positive regulation of protein kinase B signaling;	GO:0005615:extracellular space;	-	-	-
Homer2	1.04	1.56	1.38	0.15	0.26	0.2	1.21935	0.180942	-2.75252	5e-05	0.000286738	Down	ENSMUSG00000025813	homer scaffolding protein 2 [Source:MGI Symbol%3BAcc:MGI:1347354]	GO:0035584:calcium-mediated signaling using intracellular calcium source;GO:0008277:regulation of G protein-coupled receptor signaling pathway;GO:0048875:chemical homeostasis within a tissue;GO:0048148:behavioral response to cocaine;GO:0007216:G protein-coupled glutamate receptor signaling pathway;	GO:0030054:cell junction;GO:0045211:postsynaptic membrane;GO:0043025:neuronal cell body;GO:0005737:cytoplasm;GO:0045177:apical part of cell;GO:0014069:postsynaptic density;GO:0005886:plasma membrane;	GO:0003779:actin binding;GO:0035256:G protein-coupled glutamate receptor binding;GO:0019904:protein domain specific binding;GO:0046982:protein heterodimerization activity;GO:0030160:GKAP/Homer scaffold activity;GO:0042803:protein homodimerization activity;	K15010	ko04068 FoxO signaling pathway;ko04724 Glutamatergic synapse;;
Rsad2	0.39	1.02	0.43	0.08	0.09	0.11	0.593425	0.0882166	-2.74994	5e-05	0.000286738	Down	ENSMUSG00000020641	radical S-adenosyl methionine domain containing 2 [Source:MGI Symbol%3BAcc:MGI:1929628]	GO:0050709:negative regulation of protein secretion;GO:0030278:regulation of ossification;GO:2000553:positive regulation of T-helper 2 cell cytokine production;GO:0051607:defense response to virus;GO:0045071:negative regulation of viral genome replication;GO:0034165:positive regulation of toll-like receptor 9 signaling pathway;GO:0043367:CD4-positive, alpha-beta T cell differentiation;GO:0034157:…	GO:0005743:mitochondrial inner membrane;GO:0005789:endoplasmic reticulum membrane;GO:0005741:mitochondrial outer membrane;GO:0005811:lipid droplet;	GO:0051539:4 iron, 4 sulfur cluster binding;GO:0043621:protein self-association;GO:0046872:metal ion binding;GO:0003824:catalytic activity;	K15045	ko05160 Hepatitis C;ko05164 Influenza A;;
C4bp	5.97	12.45	13.75	1.82	1.57	1.51	10.4292	1.55861	-2.7423	5e-05	0.000286738	Down	ENSMUSG00000026405	complement component 4 binding protein [Source:MGI Symbol%3BAcc:MGI:88229]	GO:0045087:innate immune response;GO:0006958:complement activation, classical pathway;	GO:0005576:extracellular region;	GO:0005515:protein binding;	K04002	ko04610 Complement and coagulation cascades;ko05133 Pertussis;;
Slc39a4	1.96	4.92	3.98	0.25	0.55	0.88	4.28079	0.645511	-2.72937	0.00215	0.0100118	Down	ENSMUSG00000063354	solute carrier family 39 (zinc transporter)%2C member 4 [Source:MGI Symbol%3BAcc:MGI:1919277]	-	-	-	-	-
Gm32122	0.63	1.51	2.79	0.3	0.23	0.22	1.63643	0.247659	-2.72413	5e-05	0.000286738	Down	ENSMUSG00000110633	predicted gene%2C 32122 [Source:MGI Symbol%3BAcc:MGI:5591281]	-	-	-	-	-
Notum	4.54	1.93	1.73	0.61	0.61	0.08	3.02941	0.458949	-2.72263	0.00925	0.0375946	Down	ENSMUSG00000042988	notum palmitoleoyl-protein carboxylesterase [Source:MGI Symbol%3BAcc:MGI:1924833]	-	-	-	-	-
Fam13a	1.53	2.06	2.11	0.27	0.2	0.41	1.78402	0.270344	-2.72226	5e-05	0.000286738	Down	ENSMUSG00000037709	family with sequence similarity 13%2C member A [Source:MGI Symbol%3BAcc:MGI:1889842]	-	-	-	-	-
Foxp2	0.62	1.67	1.02	0.21	0.23	0.08	1.03702	0.157455	-2.71944	0.00115	0.0056332	Down	ENSMUSG00000029563	forkhead box P2 [Source:MGI Symbol%3BAcc:MGI:2148705]	GO:0030324:lung development;GO:0009605:response to external stimulus;GO:0006355:regulation of transcription, DNA-templated;GO:0060537:muscle tissue development;GO:0050679:positive regulation of epithelial cell proliferation;GO:0021758:putamen development;GO:0021757:caudate nucleus development;	GO:0005634:nucleus;	GO:0008270:zinc ion binding;GO:0043565:sequence-specific DNA binding;GO:0003700:DNA-binding transcription factor activity;GO:0042803:protein homodimerization activity;	K09409	;
Bcas1	2.22	0.17	0.26	0.11	0.22	0.1	0.922661	0.141214	-2.70792	0.00965	0.0390358	Down	ENSMUSG00000013523	breast carcinoma amplified sequence 1 [Source:MGI Symbol%3BAcc:MGI:1924210]	-	GO:0005829:cytosol;GO:0014069:postsynaptic density;	GO:0042803:protein homodimerization activity;	-	-
Ccdc3	7.31	6.38	6	1.05	0.94	1.16	6.54416	1.01437	-2.68962	5e-05	0.000286738	Down	ENSMUSG00000026676	coiled-coil domain containing 3 [Source:MGI Symbol%3BAcc:MGI:1921436]	-	GO:0005576:extracellular region;	-	-	-
Prtg	0.55	0.56	0.69	0.11	0.08	0.1	0.551357	0.0861538	-2.678	5e-05	0.000286738	Down	ENSMUSG00000036030	protogenin [Source:MGI Symbol%3BAcc:MGI:2444710]	GO:0007275:multicellular organism development;	GO:0016021:integral component of membrane;	-	-	-
Lbp	127.29	140.7	149.67	26.06	19.69	22.2	139.008	22.0613	-2.65558	5e-05	0.000286738	Down	ENSMUSG00000016024	lipopolysaccharide binding protein [Source:MGI Symbol%3BAcc:MGI:1098776]	GO:0032722:positive regulation of chemokine production;GO:0002232:leukocyte chemotaxis involved in inflammatory response;GO:0032760:positive regulation of tumor necrosis factor production;GO:0090023:positive regulation of neutrophil chemotaxis;GO:0050829:defense response to Gram-negative bacterium;GO:0032490:detection of molecule of bacterial origin;GO:0015920:lipopolysaccharide transport;GO:0060…	GO:0005615:extracellular space;	GO:0005102:signaling receptor binding;GO:0070891:lipoteichoic acid binding;GO:0051637:obsolete Gram-positive bacterial cell surface binding;GO:0051636:obsolete Gram-negative bacterial cell surface binding;GO:0001530:lipopolysaccharide binding;	K05399	ko04064 NF-kappa B signaling pathway;ko04620 Toll-like receptor signaling pathway;ko05152 Tuberculosis;;
Sbsn	14.02	9.25	10.23	1.8	1.44	2.28	11.3952	1.81817	-2.64786	5e-05	0.000286738	Down	ENSMUSG00000046056	suprabasin [Source:MGI Symbol%3BAcc:MGI:2446326]	-	GO:0005576:extracellular region;GO:0005737:cytoplasm;	-	-	-
Serpinb7	102.52	102.41	104.94	22.47	13.63	14.69	107.344	17.1922	-2.64242	5e-05	0.000286738	Down	ENSMUSG00000067001	serine (or cysteine) peptidase inhibitor%2C clade B%2C member 7 [Source:MGI Symbol%3BAcc:MGI:2151053]	GO:0090362:positive regulation of platelet-derived growth factor production;GO:0032967:positive regulation of collagen biosynthetic process;GO:0032914:positive regulation of transforming growth factor beta1 production;GO:0010951:negative regulation of endopeptidase activity;GO:0072126:positive regulation of glomerular mesangial cell proliferation;GO:0030162:regulation of proteolysis;	GO:0005737:cytoplasm;	GO:0004867:serine-type endopeptidase inhibitor activity;	K13964	;
Evpl	0.66	0.55	0.54	0.09	0.14	0.07	0.546432	0.0883567	-2.62863	5e-05	0.000286738	Down	ENSMUSG00000034282	envoplakin [Source:MGI Symbol%3BAcc:MGI:107507]	GO:0018149:peptide cross-linking;GO:0031424:keratinization;	GO:0005737:cytoplasm;GO:0001533:cornified envelope;GO:0030054:cell junction;	GO:0030674:protein binding, bridging;GO:0005198:structural molecule activity;	K10383	;
Lrrc3	0.85	1.01	0.84	0.16	0.15	0.14	0.857825	0.138736	-2.62834	5e-05	0.000286738	Down	ENSMUSG00000051652	leucine rich repeat containing 3 [Source:MGI Symbol%3BAcc:MGI:2447899]	-	GO:0016021:integral component of membrane;	-	-	-
5430421F17Rik	0.53	0.56	0.54	0.08	0.06	0.14	0.55184	0.0902071	-2.61294	0.00965	0.0390358	Down	ENSMUSG00000110140	RIKEN cDNA 5430421F17 gene [Source:MGI Symbol%3BAcc:MGI:1921739]	-	-	-	-	-
Map1b	0.69	0.56	0.55	0.11	0.08	0.11	0.554723	0.0911916	-2.6048	5e-05	0.000286738	Down	ENSMUSG00000052727	microtubule-associated protein 1B [Source:MGI Symbol%3BAcc:MGI:1306778]	GO:0016358:dendrite development;GO:0007026:negative regulation of microtubule depolymerization;GO:0061162:establishment of monopolar cell polarity;GO:0045773:positive regulation of axon extension;GO:0001578:microtubule bundle formation;GO:0045666:positive regulation of neuron differentiation;GO:0047497:mitochondrion transport along microtubule;GO:0032387:negative regulation of intracellular trans…	GO:0030426:growth cone;GO:0005829:cytosol;GO:0005874:microtubule;GO:0030424:axon;GO:0014069:postsynaptic density;GO:0005875:microtubule associated complex;GO:0030054:cell junction;GO:0048471:perinuclear region of cytoplasm;GO:0005886:plasma membrane;GO:0043204:perikaryon;	GO:0005519:cytoskeletal regulatory protein binding;GO:0005543:phospholipid binding;GO:0003779:actin binding;GO:0008017:microtubule binding;	K10429	;
Tst	65.83	84.73	88.23	11.69	14.35	14.3	91.6176	15.0724	-2.60372	5e-05	0.000286738	Down	ENSMUSG00000044986	thiosulfate sulfurtransferase%2C mitochondrial [Source:MGI Symbol%3BAcc:MGI:98852]	GO:0016226:iron-sulfur cluster assembly;GO:0035928:rRNA import into mitochondrion;	GO:0005743:mitochondrial inner membrane;GO:0005759:mitochondrial matrix;GO:0005886:plasma membrane;	GO:0004792:thiosulfate sulfurtransferase activity;GO:0008097:5S rRNA binding;	K01011	ko00270 Cysteine and methionine metabolism;ko00920 Sulfur metabolism;ko01100 Metabolic pathways;ko01120 Microbial metabolism in diverse environments;ko04122 Sulfur relay system;;
Agmo	1.29	3.25	2.47	0.21	0.61	0.38	2.33526	0.384268	-2.6034	5e-05	0.000286738	Down	ENSMUSG00000050103	alkylglycerol monooxygenase [Source:MGI Symbol%3BAcc:MGI:2442495]	GO:0006633:fatty acid biosynthetic process;GO:0006643:membrane lipid metabolic process;GO:0046485:ether lipid metabolic process;GO:0055114:oxidation-reduction process;	GO:0005789:endoplasmic reticulum membrane;GO:0016021:integral component of membrane;	GO:0005506:iron ion binding;GO:0050479:glyceryl-ether monooxygenase activity;	K15537	;
Anxa8	18.71	9.12	10.46	2.58	2.24	1.73	13.3882	2.21122	-2.59805	5e-05	0.000286738	Down	ENSMUSG00000021950	annexin A8 [Source:MGI Symbol%3BAcc:MGI:1201374]	GO:0007596:blood coagulation;	-	GO:0005544:calcium-dependent phospholipid binding;GO:0005509:calcium ion binding;	K17096	;
Gm11613	4.78	2	2.48	0.44	0.83	0.33	3.21666	0.531362	-2.59779	5e-05	0.000286738	Down	ENSMUSG00000085586	predicted gene 11613 [Source:MGI Symbol%3BAcc:MGI:3651819]	-	-	-	-	-
Alad	11.52	10.26	16.03	0.98	2.51	3.01	14.1478	2.35566	-2.58638	5e-05	0.000286738	Down	ENSMUSG00000028393	aminolevulinate%2C delta-%2C dehydratase [Source:MGI Symbol%3BAcc:MGI:96853]	GO:0046689:response to mercury ion;GO:0001666:response to hypoxia;GO:0006979:response to oxidative stress;GO:0010212:response to ionizing radiation;GO:0071353:cellular response to interleukin-4;GO:0045471:response to ethanol;GO:0010266:response to vitamin B1;GO:0070542:response to fatty acid;GO:0010039:response to iron ion;GO:0051260:protein homooligomerization;GO:0009635:response to herbicide;GO…	GO:0005829:cytosol;GO:0005615:extracellular space;	GO:0008270:zinc ion binding;GO:0004655:porphobilinogen synthase activity;GO:0032791:lead ion binding;GO:0042802:identical protein binding;	K01698	ko00860 Porphyrin and chlorophyll metabolism;ko01100 Metabolic pathways;ko01110 Biosynthesis of secondary metabolites;ko01120 Microbial metabolism in diverse environments;ko01240 Biosynthesis of cofactors;;
Ablim1	4.47	8.75	7.48	1.22	1.19	1.14	6.45562	1.07938	-2.58036	5e-05	0.000286738	Down	ENSMUSG00000025085	actin-binding LIM protein 1 [Source:MGI Symbol%3BAcc:MGI:1194500]	-	-	-	K07520	ko04360 Axon guidance;;
Tnfrsf19	6.64	5.55	4.79	1	1.01	0.95	5.47131	0.919294	-2.57329	5e-05	0.000286738	Down	ENSMUSG00000060548	tumor necrosis factor receptor superfamily%2C member 19 [Source:MGI Symbol%3BAcc:MGI:1352474]	GO:0043123:positive regulation of I-kappaB kinase/NF-kappaB signaling;GO:0001942:hair follicle development;	GO:0005886:plasma membrane;GO:0016021:integral component of membrane;GO:0005576:extracellular region;	-	K05155	ko04060 Cytokine-cytokine receptor interaction;;
Echdc2	2.88	1.46	3.87	0.73	0.44	0.25	3.02987	0.511881	-2.56537	0.0006	0.00306113	Down	ENSMUSG00000028601	enoyl Coenzyme A hydratase domain containing 2 [Source:MGI Symbol%3BAcc:MGI:1289238]	GO:0006631:fatty acid metabolic process;	GO:0005739:mitochondrion;	GO:0016829:lyase activity;	-	-
Lpl	0.41	1.34	0.81	0.14	0.16	0.15	0.882129	0.149204	-2.5637	0.002	0.0093757	Down	ENSMUSG00000015568	lipoprotein lipase [Source:MGI Symbol%3BAcc:MGI:96820]	GO:0010890:positive regulation of sequestering of triglyceride;GO:0006633:fatty acid biosynthetic process;GO:0010886:positive regulation of cholesterol storage;GO:0034372:very-low-density lipoprotein particle remodeling;GO:0070328:triglyceride homeostasis;GO:0019433:triglyceride catabolic process;GO:0010744:positive regulation of macrophage derived foam cell differentiation;GO:0019432:triglycerid…	GO:0042627:chylomicron;GO:0009986:cell surface;GO:0031012:extracellular matrix;GO:0034361:very-low-density lipoprotein particle;GO:0031225:anchored component of membrane;GO:0005886:plasma membrane;	GO:0004465:lipoprotein lipase activity;GO:0017129:triglyceride binding;GO:0005102:signaling receptor binding;GO:0034185:apolipoprotein binding;GO:0004806:triglyceride lipase activity;GO:0008201:heparin binding;	K01059	ko00561 Glycerolipid metabolism;ko03320 PPAR signaling pathway;ko04979 Cholesterol metabolism;ko05010 Alzheimer disease;;
H2-T10	3.66	1.21	3.03	0.83	0.38	0.15	2.8664	0.485711	-2.56107	0.005	0.0216861	Down	ENSMUSG00000079491	histocompatibility 2%2C T region locus 10 [Source:MGI Symbol%3BAcc:MGI:95942]	GO:0048839:inner ear development;	-	-	K06751	ko04144 Endocytosis;ko04145 Phagosome;ko04218 Cellular senescence;ko04514 Cell adhesion molecules;ko04612 Antigen processing and presentation;ko04940 Type I diabetes mellitus;ko05163 Human cytomegalovirus infection;ko05165 Human papillomavirus infection;ko05166 Human T-cell leukemia virus 1 infection;ko05167 Kaposi sarcoma-associated herpesvirus infection;ko05168 Herpes simplex virus 1 infection;…
Olfr1029	0.57	0.95	3.21	0.35	0.35	0.11	1.48486	0.253269	-2.55159	5e-05	0.000286738	Down	ENSMUSG00000059873	olfactory receptor 1029 [Source:MGI Symbol%3BAcc:MGI:3030863]	GO:0050911:detection of chemical stimulus involved in sensory perception of smell;GO:0007186:G protein-coupled receptor signaling pathway;	GO:0005886:plasma membrane;GO:0016021:integral component of membrane;	GO:0004930:G protein-coupled receptor activity;GO:0004984:olfactory receptor activity;	K04257	ko04740 Olfactory transduction;;
Tbx6	0.75	0.34	0.98	0.04	0.2	0.13	0.722305	0.12358	-2.54716	0.00365	0.0162356	Down	ENSMUSG00000030699	T-box 6 [Source:MGI Symbol%3BAcc:MGI:102539]	GO:0000122:negative regulation of transcription by RNA polymerase II;GO:0023019:signal transduction involved in regulation of gene expression;GO:0001708:cell fate specification;GO:0001707:mesoderm formation;	GO:0005634:nucleus;	GO:0001191:obsolete transcriptional repressor activity, RNA polymerase II transcription factor binding;GO:0001102:RNA polymerase II activating transcription factor binding;GO:0003677:DNA binding;GO:0003700:DNA-binding transcription factor activity;	K10180	;
Clec11a	1.03	0.69	0.91	0.17	0.14	0.16	0.866714	0.149491	-2.5355	5e-05	0.000286738	Down	ENSMUSG00000004473	C-type lectin domain family 11%2C member a [Source:MGI Symbol%3BAcc:MGI:1298219]	GO:0008284:positive regulation of cell proliferation;	GO:0005737:cytoplasm;GO:0005813:centrosome;GO:0005576:extracellular region;	GO:0008083:growth factor activity;GO:0030246:carbohydrate binding;	K17521	;
Rps13-ps5	6.35	1.84	3.12	0.27	1.41	0.36	7.61731	1.31551	-2.53366	0.0004	0.00209582	Down	ENSMUSG00000082626	ribosomal protein S13%2C pseudogene 5 [Source:MGI Symbol%3BAcc:MGI:3650602]	-	-	-	-	-
Alad	5.48	5.16	8.6	0.9	1.54	1.01	6.68829	1.16679	-2.51909	5e-05	0.000286738	Down	ENSMUSG00000028393	aminolevulinate%2C delta-%2C dehydratase [Source:MGI Symbol%3BAcc:MGI:96853]	-	-	-	-	-
Adtrp	1.84	0.61	0.77	0.37	0.12	0.09	1.09461	0.191727	-2.51329	0.0021	0.00980022	Down	ENSMUSG00000058022	androgen dependent TFPI regulating protein [Source:MGI Symbol%3BAcc:MGI:1924596]	-	GO:0005886:plasma membrane;GO:0016021:integral component of membrane;	-	-	-
Arhgap39	13.67	11.61	10.18	1.56	2.6	2.31	11.3237	1.98358	-2.51316	5e-05	0.000286738	Down	ENSMUSG00000033697	Rho GTPase activating protein 39 [Source:MGI Symbol%3BAcc:MGI:107858]	GO:0007165:signal transduction;	GO:0005856:cytoskeleton;GO:0005634:nucleus;	-	-	-
Selenbp1	9.43	20.53	22.57	2.33	3.07	4.03	18.3077	3.21429	-2.50988	5e-05	0.000286738	Down	ENSMUSG00000068874	selenium binding protein 1 [Source:MGI Symbol%3BAcc:MGI:96825]	GO:0015031:protein transport;	GO:0016020:membrane;GO:0005737:cytoplasm;GO:0005634:nucleus;	GO:0008430:selenium binding;	K17285	ko00920 Sulfur metabolism;ko01100 Metabolic pathways;;
Dtx3	8.3	5.85	3.18	1.28	1.23	0.63	18.7768	3.34505	-2.48886	0.00085	0.00424239	Down	ENSMUSG00000040415	deltex 3%2C E3 ubiquitin ligase [Source:MGI Symbol%3BAcc:MGI:2135752]	-	-	-	K06058	ko04330 Notch signaling pathway;;
Gm34934	1.39	0.9	0.47	0.07	0.19	0.26	0.968772	0.172632	-2.48846	0.0001	0.000561702	Down	ENSMUSG00000115100	predicted gene%2C 34934 [Source:MGI Symbol%3BAcc:MGI:5594093]	-	-	-	-	-
Apoc1	44.49	10.35	10.24	4.61	4.06	3.27	47.3749	8.45561	-2.48614	5e-05	0.000286738	Down	ENSMUSG00000040564	apolipoprotein C-I [Source:MGI Symbol%3BAcc:MGI:88053]	GO:0033344:cholesterol efflux;GO:0034369:plasma lipoprotein particle remodeling;GO:0008203:cholesterol metabolic process;GO:0042157:lipoprotein metabolic process;GO:0010900:negative regulation of phosphatidylcholine catabolic process;GO:0048261:negative regulation of receptor-mediated endocytosis;GO:0051005:negative regulation of lipoprotein lipase activity;GO:0033700:phospholipid efflux;GO:00066…	GO:0034361:very-low-density lipoprotein particle;GO:0034364:high-density lipoprotein particle;GO:0005783:endoplasmic reticulum;	GO:0005504:fatty acid binding;GO:0004859:phospholipase inhibitor activity;	-	-
Aspa	7.3	4.19	6.05	0.8	1.47	0.99	6.31562	1.12873	-2.48422	5e-05	0.000286738	Down	ENSMUSG00000020774	aspartoacylase [Source:MGI Symbol%3BAcc:MGI:87914]	GO:0048714:positive regulation of oligodendrocyte differentiation;GO:0006083:acetate metabolic process;	GO:0005737:cytoplasm;GO:0005634:nucleus;	GO:0016788:hydrolase activity, acting on ester bonds;GO:0046872:metal ion binding;GO:0019807:aspartoacylase activity;GO:0004046:aminoacylase activity;	K01437	ko00250 Alanine, aspartate and glutamate metabolism;ko00340 Histidine metabolism;ko01100 Metabolic pathways;;
Arg2	5.2	12.77	11.26	1.83	2.17	1.37	10.5752	1.8992	-2.47722	5e-05	0.000286738	Down	ENSMUSG00000021125	arginase type II [Source:MGI Symbol%3BAcc:MGI:1330806]	GO:0014075:response to amine;GO:0060135:maternal process involved in female pregnancy;GO:0046689:response to mercury ion;GO:0030324:lung development;GO:0009749:response to glucose;GO:0010269:response to selenium ion;GO:0071353:cellular response to interleukin-4;GO:0000050:urea cycle;GO:0071549:cellular response to dexamethasone stimulus;GO:0033197:response to vitamin E;GO:0001657:ureteric bud dev…	GO:0005739:mitochondrion;	GO:0050998:nitric-oxide synthase binding;GO:0046872:metal ion binding;GO:0004053:arginase activity;	K01476	ko00220 Arginine biosynthesis;ko00330 Arginine and proline metabolism;ko01100 Metabolic pathways;ko01110 Biosynthesis of secondary metabolites;ko01230 Biosynthesis of amino acids;ko05146 Amoebiasis;;
Vim	488.46	204.83	192.02	77.03	47.61	38.91	507.768	91.2325	-2.47655	5e-05	0.000286738	Down	ENSMUSG00000026728	vimentin [Source:MGI Symbol%3BAcc:MGI:98932]	-	-	-	-	-
Rpl5-ps1	0.21	5.55	0.15	0.77	0.2	0.12	2.48883	0.44845	-2.47245	0.0001	0.000561702	Down	ENSMUSG00000082193	ribosomal protein L5%2C pseudogene 1 [Source:MGI Symbol%3BAcc:MGI:3647110]	-	-	-	-	-
Pdcd6	0.7	0.32	1.48	0.13	0.17	0.16	0.923748	0.168483	-2.4549	0.01105	0.043885	Down	ENSMUSG00000021576	programmed cell death 6 [Source:MGI Symbol%3BAcc:MGI:109283]	-	-	-	-	-
Col14a1	4.13	2.91	3.21	0.84	0.42	0.67	3.51177	0.643058	-2.44918	0.0007	0.00353655	Down	ENSMUSG00000022371	collagen%2C type XIV%2C alpha 1 [Source:MGI Symbol%3BAcc:MGI:1341272]	GO:0048873:homeostasis of number of cells within a tissue;GO:0007155:cell adhesion;GO:0030199:collagen fibril organization;GO:0061050:regulation of cell growth involved in cardiac muscle cell development;GO:0003229:ventricular cardiac muscle tissue development;	GO:0005581:collagen trimer;GO:0005615:extracellular space;GO:0005614:interstitial matrix;	-	K08133	ko04974 Protein digestion and absorption;;
Ccnh	0.76	1.32	1.03	0.14	0.17	0.28	1.09219	0.201031	-2.44174	0.00565	0.0241709	Down	ENSMUSG00000021548	cyclin H [Source:MGI Symbol%3BAcc:MGI:1913921]	GO:0045944:positive regulation of transcription by RNA polymerase II;GO:0000079:regulation of cyclin-dependent protein serine/threonine kinase activity;	GO:0019907:cyclin-dependent protein kinase activating kinase holoenzyme complex;GO:0005675:transcription factor TFIIH holo complex;	GO:0004693:cyclin-dependent protein serine/threonine kinase activity;GO:0019901:protein kinase binding;	K06634	ko03022 Basal transcription factors;ko03420 Nucleotide excision repair;ko04110 Cell cycle;;
Fam120b	2.28	5.31	5.48	0.21	0.73	1.55	4.11708	0.759302	-2.43887	0.01275	0.0496537	Down	ENSMUSG00000014763	family with sequence similarity 120%2C member B [Source:MGI Symbol%3BAcc:MGI:1914794]	-	-	-	-	-
Actg1	0.71	2.33	1.64	0.42	0.12	0.34	1.85066	0.34351	-2.42962	0.0116	0.0457494	Down	ENSMUSG00000062825	actin%2C gamma%2C cytoplasmic 1 [Source:MGI Symbol%3BAcc:MGI:87906]	-	-	-	K05692	ko04015 Rap1 signaling pathway;ko04145 Phagosome;ko04210 Apoptosis;ko04390 Hippo signaling pathway;ko04391 Hippo signaling pathway - fly;ko04510 Focal adhesion;ko04520 Adherens junction;ko04530 Tight junction;ko04611 Platelet activation;ko04613 Neutrophil extracellular trap formation;ko04670 Leukocyte transendothelial migration;ko04714 Thermogenesis;ko04745 Phototransduction - fly;ko04810 Regulat…
Pdzrn3	1.17	2.73	2.02	0.32	0.41	0.41	1.88449	0.353465	-2.41453	5e-05	0.000286738	Down	ENSMUSG00000035357	PDZ domain containing RING finger 3 [Source:MGI Symbol%3BAcc:MGI:1933157]	GO:0007528:neuromuscular junction development;GO:0016567:protein ubiquitination;	GO:0031594:neuromuscular junction;	GO:0005515:protein binding;GO:0004842:ubiquitin-protein transferase activity;GO:0008270:zinc ion binding;	K15682	;
1700029J07Rik	0.97	0.38	0.89	0.14	0.17	0.12	0.830262	0.156051	-2.41155	0.0008	0.00400946	Down	ENSMUSG00000071103	RIKEN cDNA 1700029J07 gene [Source:MGI Symbol%3BAcc:MGI:1916729]	-	-	-	-	-
Ecm1	8.02	5.14	5.65	1.7	1.11	0.84	7.55559	1.42707	-2.40449	5e-05	0.000286738	Down	ENSMUSG00000028108	extracellular matrix protein 1 [Source:MGI Symbol%3BAcc:MGI:103060]	GO:0001960:negative regulation of cytokine-mediated signaling pathway;GO:0001938:positive regulation of endothelial cell proliferation;GO:0006357:regulation of transcription by RNA polymerase II;GO:0030502:negative regulation of bone mineralization;GO:0045766:positive regulation of angiogenesis;GO:2000404:regulation of T cell migration;GO:0043123:positive regulation of I-kappaB kinase/NF-kappaB s…	GO:0005615:extracellular space;	GO:0004871:obsolete signal transducer activity;GO:0043236:laminin binding;GO:0008022:protein C-terminus binding;GO:0002020:protease binding;GO:0005134:interleukin-2 receptor binding;	-	-
Ints10	1.39	0.98	0.77	0.34	0.14	0.13	1.00926	0.190814	-2.40307	0.0026	0.0119011	Down	ENSMUSG00000031864	integrator complex subunit 10 [Source:MGI Symbol%3BAcc:MGI:1918135]	-	-	-	K13147	;
Gm5431	0.81	4.06	3.26	0.35	0.77	0.47	2.62978	0.499511	-2.39635	5e-05	0.000286738	Down	ENSMUSG00000058163	predicted gene 5431 [Source:MGI Symbol%3BAcc:MGI:3645205]	-	-	-	K17072	ko04668 TNF signaling pathway;;
Fgl1	33.1	38.51	45.96	11.78	5.59	5.34	45.3422	8.63376	-2.39279	5e-05	0.000286738	Down	ENSMUSG00000031594	fibrinogen-like protein 1 [Source:MGI Symbol%3BAcc:MGI:102795]	GO:0035634:response to stilbenoid;	GO:0005576:extracellular region;	-	-	-
Tmie	1.49	0.71	0.8	0.16	0.27	0.17	1.00114	0.191103	-2.38922	5e-05	0.000286738	Down	ENSMUSG00000049555	transmembrane inner ear [Source:MGI Symbol%3BAcc:MGI:2159400]	GO:0042472:inner ear morphogenesis;GO:0007605:sensory perception of sound;	GO:0016020:membrane;	-	-	-
Arhgap29	4.2	5.22	5.27	0.83	1.02	1.12	4.71294	0.928019	-2.3444	5e-05	0.000286738	Down	ENSMUSG00000039831	Rho GTPase activating protein 29 [Source:MGI Symbol%3BAcc:MGI:2443818]	GO:0035556:intracellular signal transduction;	GO:0005622:intracellular;	GO:0005096:GTPase activator activity;GO:0046872:metal ion binding;GO:0005515:protein binding;	-	-
H1f2	105.33	34.84	31.61	12.45	11.58	11.36	62.5543	12.3181	-2.34433	5e-05	0.000286738	Down	ENSMUSG00000036181	H1.2 linker histone%2C cluster member [Source:MGI Symbol%3BAcc:MGI:1931526]	GO:0006334:nucleosome assembly;GO:0016584:nucleosome positioning;	GO:0000786:nucleosome;GO:0005634:nucleus;	GO:0003677:DNA binding;GO:0005515:protein binding;	K11275	;
Mcm7	7.76	7.43	8.06	1.46	1.88	1.39	10.0203	1.97993	-2.3394	5e-05	0.000286738	Down	ENSMUSG00000029730	minichromosome maintenance complex component 7 [Source:MGI Symbol%3BAcc:MGI:1298398]	GO:0006268:DNA unwinding involved in DNA replication;GO:0071364:cellular response to epidermal growth factor stimulus;GO:0007049:cell cycle;GO:0006355:regulation of transcription, DNA-templated;GO:0042325:regulation of phosphorylation;GO:0006270:DNA replication initiation;GO:0042493:response to drug;GO:0008283:cell proliferation;GO:0006974:cellular response to DNA damage stimulus;	GO:0005829:cytosol;GO:0042555:MCM complex;GO:0005634:nucleus;	GO:0004003:ATP-dependent DNA helicase activity;GO:0005524:ATP binding;GO:0005515:protein binding;GO:0003697:single-stranded DNA binding;	K02210	ko03030 DNA replication;ko04110 Cell cycle;ko04111 Cell cycle - yeast;ko04113 Meiosis - yeast;;
Vim	1615.81	1101.66	1098.11	300.33	232.33	247.24	1301.38	257.552	-2.3371	5e-05	0.000286738	Down	ENSMUSG00000026728	vimentin [Source:MGI Symbol%3BAcc:MGI:98932]	GO:0060020:Bergmann glial cell differentiation;GO:1900147:regulation of Schwann cell migration;GO:0070307:lens fiber cell development;GO:0060252:positive regulation of glial cell proliferation;GO:0045109:intermediate filament organization;GO:0010977:negative regulation of neuron projection development;GO:0014002:astrocyte development;GO:0050770:regulation of axonogenesis;	GO:0045098:type III intermediate filament;GO:0044297:cell body;GO:0005777:peroxisome;GO:0005829:cytosol;GO:0031252:cell leading edge;GO:0030424:axon;GO:0070062:extracellular exosome;GO:0048471:perinuclear region of cytoplasm;	GO:0051721:protein phosphatase 2A binding;GO:0008022:protein C-terminus binding;GO:0019901:protein kinase binding;GO:0042802:identical protein binding;GO:0005200:structural constituent of cytoskeleton;GO:0097110:scaffold protein binding;GO:0005212:structural constituent of eye lens;	K07606	ko05169 Epstein-Barr virus infection;ko05206 MicroRNAs in cancer;;
Adrb2	4.94	3.61	4.24	1.19	0.68	0.74	4.36033	0.867092	-2.33018	5e-05	0.000286738	Down	ENSMUSG00000045730	adrenergic receptor%2C beta 2 [Source:MGI Symbol%3BAcc:MGI:87938]	GO:0043065:positive regulation of apoptotic process;GO:0030501:positive regulation of bone mineralization;GO:0050728:negative regulation of inflammatory response;GO:0035811:negative regulation of urine volume;GO:0016525:negative regulation of angiogenesis;GO:0045986:negative regulation of smooth muscle contraction;GO:0008284:positive regulation of cell proliferation;GO:0043268:positive regulation…	GO:0016324:apical plasma membrane;GO:0005901:caveola;GO:0032809:neuronal cell body membrane;GO:0030424:axon;GO:0042383:sarcolemma;GO:0043235:receptor complex;GO:0005887:integral component of plasma membrane;GO:0005634:nucleus;GO:0005768:endosome;GO:0043197:dendritic spine;	GO:0042803:protein homodimerization activity;GO:0035240:dopamine binding;GO:0008179:adenylate cyclase binding;GO:0051380:norepinephrine binding;GO:0015459:potassium channel regulator activity;GO:0008144:drug binding;GO:0004941:beta2-adrenergic receptor activity;GO:0001965:G-protein alpha-subunit binding;GO:0030165:PDZ domain binding;GO:0035255:ionotropic glutamate receptor binding;GO:0051379:epin…	K04142	ko04020 Calcium signaling pathway;ko04022 cGMP-PKG signaling pathway;ko04024 cAMP signaling pathway;ko04080 Neuroactive ligand-receptor interaction;ko04261 Adrenergic signaling in cardiomyocytes;ko04923 Regulation of lipolysis in adipocytes;ko04924 Renin secretion;ko04970 Salivary secretion;;
Rit2	4.16	2.43	3.64	0.76	0.62	0.72	3.57565	0.71159	-2.32909	5e-05	0.000286738	Down	ENSMUSG00000057455	Ras-like without CAAX 2 [Source:MGI Symbol%3BAcc:MGI:108054]	GO:0007264:small GTPase mediated signal transduction;GO:0006184:obsolete GTP catabolic process;	GO:0005634:nucleus;GO:0005886:plasma membrane;	GO:0005516:calmodulin binding;GO:0003924:GTPase activity;GO:0005525:GTP binding;	K07833	;
1700020L24Rik	2.19	2.16	2.2	0.11	0.45	0.77	3.55142	0.709705	-2.32311	0.00805	0.0332063	Down	ENSMUSG00000035085	RIKEN cDNA 1700020L24 gene [Source:MGI Symbol%3BAcc:MGI:1913580]	-	-	-	-	-
Cep83os	1.07	0.39	0.44	0.2	0.07	0.12	0.602753	0.120815	-2.31876	5e-05	0.000286738	Down	ENSMUSG00000097164	centrosomal protein 83%2C opposite strand [Source:MGI Symbol%3BAcc:MGI:1914973]	-	-	-	-	-
Itga7	4.91	4.24	3.36	0.79	0.83	0.99	4.02822	0.811172	-2.31206	5e-05	0.000286738	Down	ENSMUSG00000025348	integrin alpha 7 [Source:MGI Symbol%3BAcc:MGI:102700]	GO:0016477:cell migration;GO:0048514:blood vessel morphogenesis;GO:0008360:regulation of cell shape;GO:0007229:integrin-mediated signaling pathway;GO:0007519:skeletal muscle tissue development;GO:0007155:cell adhesion;	GO:0008305:integrin complex;GO:0009986:cell surface;GO:0005737:cytoplasm;	GO:0046872:metal ion binding;GO:0043236:laminin binding;GO:0050839:cell adhesion molecule binding;GO:0005178:integrin binding;GO:0046982:protein heterodimerization activity;	K06583	ko04151 PI3K-Akt signaling pathway;ko04510 Focal adhesion;ko04512 ECM-receptor interaction;ko04810 Regulation of actin cytoskeleton;ko05165 Human papillomavirus infection;ko05410 Hypertrophic cardiomyopathy;ko05412 Arrhythmogenic right ventricular cardiomyopathy;ko05414 Dilated cardiomyopathy;;
Rplp0	12.22	14.4	36.93	6.32	5.39	1.28	29.4432	5.96598	-2.30311	0.0059	0.0251261	Down	ENSMUSG00000067274	ribosomal protein%2C large%2C P0 [Source:MGI Symbol%3BAcc:MGI:1927636]	GO:0042254:ribosome biogenesis;GO:0006414:translational elongation;	GO:0005840:ribosome;	GO:0003735:structural constituent of ribosome;	K02941	ko03010 Ribosome;ko05171 Coronavirus disease - COVID-19;;
Akr1c18	5.06	6.43	5.68	1.6	0.93	1.04	6.52214	1.32666	-2.29755	5e-05	0.000286738	Down	ENSMUSG00000021214	aldo-keto reductase family 1%2C member C18 [Source:MGI Symbol%3BAcc:MGI:2145420]	GO:0034614:cellular response to reactive oxygen species;GO:0008284:positive regulation of cell proliferation;GO:2000379:positive regulation of reactive oxygen species metabolic process;GO:1900053:negative regulation of retinoic acid biosynthetic process;GO:0044597:daunorubicin metabolic process;GO:0000060:protein import into nucleus, translocation;GO:0044598:doxorubicin metabolic process;GO:00075…	GO:0005829:cytosol;GO:0005634:nucleus;	GO:0047787:delta4-3-oxosteroid 5beta-reductase activity;GO:0045703:ketoreductase activity;GO:0045550:geranylgeranyl reductase activity;GO:0004032:alditol:NADP+ 1-oxidoreductase activity;GO:0047006:17-alpha,20-alpha-dihydroxypregn-4-en-3-one dehydrogenase activity;GO:0004745:retinol dehydrogenase activity;GO:0047023:androsterone dehydrogenase activity;GO:0047086:ketosteroid monooxygenase activity;…	K05295	ko00140 Steroid hormone biosynthesis;;
Ncald	1.42	2.84	2.84	0.53	0.54	0.42	2.28805	0.468913	-2.28672	5e-05	0.000286738	Down	ENSMUSG00000051359	neurocalcin delta [Source:MGI Symbol%3BAcc:MGI:1196326]	GO:0016192:vesicle-mediated transport;GO:0007268:chemical synaptic transmission;	GO:0005829:cytosol;GO:0030130:clathrin coat of trans-Golgi network vesicle;	GO:0005509:calcium ion binding;GO:0030276:clathrin binding;GO:0043014:alpha-tubulin binding;GO:0003779:actin binding;	K19695	ko04740 Olfactory transduction;;
Epb41l4b	39.69	62.9	62.2	10.62	11.86	12.25	53.3528	10.9462	-2.28513	5e-05	0.000286738	Down	ENSMUSG00000028434	erythrocyte membrane protein band 4.1 like 4b [Source:MGI Symbol%3BAcc:MGI:1859149]	GO:0031032:actomyosin structure organization;	GO:0005856:cytoskeleton;GO:0005737:cytoplasm;GO:0045177:apical part of cell;GO:0019898:extrinsic component of membrane;	GO:0008092:cytoskeletal protein binding;	-	-
Ddit3	158.47	28.69	27.36	12.87	18.66	15.2	91.9055	18.9809	-2.2756	5e-05	0.000286738	Down	ENSMUSG00000025408	DNA-damage inducible transcript 3 [Source:MGI Symbol%3BAcc:MGI:109247]	GO:0045892:negative regulation of transcription, DNA-templated;GO:0043525:positive regulation of neuron apoptotic process;GO:0030968:endoplasmic reticulum unfolded protein response;GO:0045944:positive regulation of transcription by RNA polymerase II;GO:0006983:ER overload response;GO:2000016:negative regulation of determination of dorsal identity;GO:0045662:negative regulation of myoblast differe…	GO:0005634:nucleus;GO:0005770:late endosome;	GO:0003700:DNA-binding transcription factor activity;GO:0008134:transcription factor binding;GO:0043565:sequence-specific DNA binding;	K04452	ko04010 MAPK signaling pathway;ko04141 Protein processing in endoplasmic reticulum;ko04210 Apoptosis;ko04932 Non-alcoholic fatty liver disease;ko05010 Alzheimer disease;ko05012 Parkinson disease;ko05014 Amyotrophic lateral sclerosis;ko05020 Prion disease;ko05022 Pathways of neurodegeneration - multiple diseases;ko05202 Transcriptional misregulation in cancer;;
Ttc36	3.84	3.92	3.97	0.91	0.59	0.98	4.91811	1.0189	-2.2711	5e-05	0.000286738	Down	ENSMUSG00000039438	tetratricopeptide repeat domain 36 [Source:MGI Symbol%3BAcc:MGI:2384760]	-	-	-	-	-
Dvl1	1.23	0.27	1.54	0.24	0.13	0.27	0.980379	0.203177	-2.2706	0.0051	0.0220626	Down	ENSMUSG00000029071	dishevelled segment polarity protein 1 [Source:MGI Symbol%3BAcc:MGI:94941]	-	-	-	-	-
H2-Q1	13.17	12.82	18.43	2.95	2.66	3.85	14.5527	3.02164	-2.26788	5e-05	0.000286738	Down	ENSMUSG00000079507	histocompatibility 2%2C Q region locus 1 [Source:MGI Symbol%3BAcc:MGI:95928]	-	-	-	-	-
Smtnl2	0.66	0.63	0.6	0.18	0.11	0.11	0.612246	0.127292	-2.26597	0.0021	0.00980022	Down	ENSMUSG00000045667	smoothelin-like 2 [Source:MGI Symbol%3BAcc:MGI:2442764]	-	-	-	-	-
Myl6	177.38	140.03	127.9	29.17	36.15	30.25	211.339	43.9882	-2.26437	5e-05	0.000286738	Down	ENSMUSG00000090841	myosin%2C light polypeptide 6%2C alkali%2C smooth muscle and non-muscle [Source:MGI Symbol%3BAcc:MGI:109318]	GO:0007411:axon guidance;GO:0030049:muscle filament sliding;GO:0007519:skeletal muscle tissue development;	GO:0005829:cytosol;GO:0016461:unconventional myosin complex;	GO:0008307:structural constituent of muscle;GO:0005509:calcium ion binding;GO:0003774:motor activity;GO:0030898:actin-dependent ATPase activity;GO:0005515:protein binding;	K12751	ko04270 Vascular smooth muscle contraction;ko04530 Tight junction;ko04921 Oxytocin signaling pathway;;
Trafd1	1.46	1.52	1.77	0.34	0.34	0.34	2.37853	0.498482	-2.25446	0.00735	0.0305955	Down	ENSMUSG00000042726	TRAF type zinc finger domain containing 1 [Source:MGI Symbol%3BAcc:MGI:1923551]	GO:0045824:negative regulation of innate immune response;	GO:0005622:intracellular;	GO:0008270:zinc ion binding;GO:0005515:protein binding;	-	-
Apol9a	9.76	2.59	5.6	1.11	1.06	1.74	6.50768	1.36548	-2.25274	5e-05	0.000286738	Down	ENSMUSG00000057346	apolipoprotein L 9a [Source:MGI Symbol%3BAcc:MGI:3606001]	-	-	-	K14480	;
Luc7l3	0.39	0.46	3.23	0.32	0.29	0.25	1.28649	0.27024	-2.25113	0.00135	0.00652579	Down	ENSMUSG00000020863	LUC7-like 3 (S. cerevisiae) [Source:MGI Symbol%3BAcc:MGI:1914934]	-	-	-	-	-
Hsf1	2.29	0.82	2.59	0.61	0.26	0.35	1.95061	0.410486	-2.24852	0.00145	0.00696444	Down	ENSMUSG00000022556	heat shock factor 1 [Source:MGI Symbol%3BAcc:MGI:96238]	GO:0032496:response to lipopolysaccharide;GO:0060136:embryonic process involved in female pregnancy;GO:0007143:female meiotic nuclear division;GO:0040018:positive regulation of multicellular organism growth;GO:0001892:embryonic placenta development;GO:0007283:spermatogenesis;GO:0090231:regulation of spindle checkpoint;GO:0008285:negative regulation of cell proliferation;GO:0006468:protein phospho…	GO:0005737:cytoplasm;GO:0005730:nucleolus;GO:0045120:pronucleus;	GO:0001162:RNA polymerase II intronic transcription regulatory region sequence-specific DNA binding;GO:0003700:DNA-binding transcription factor activity;GO:0003682:chromatin binding;	K09414	ko04212 Longevity regulating pathway - worm;ko05134 Legionellosis;;
Mlkl	1.19	1.38	1.82	0.5	0.24	0.19	1.49702	0.315211	-2.2477	0.0047	0.0205091	Down	ENSMUSG00000012519	mixed lineage kinase domain-like [Source:MGI Symbol%3BAcc:MGI:1921818]	GO:0006468:protein phosphorylation;	-	GO:0004672:protein kinase activity;GO:0005524:ATP binding;	K08849	ko04217 Necroptosis;ko04668 TNF signaling pathway;ko05132 Salmonella infection;;
Alad	547.02	420.24	429.03	110.61	97.67	95.17	531.689	112.138	-2.2453	5e-05	0.000286738	Down	ENSMUSG00000028393	aminolevulinate%2C delta-%2C dehydratase [Source:MGI Symbol%3BAcc:MGI:96853]	GO:0046689:response to mercury ion;GO:0001666:response to hypoxia;GO:0006979:response to oxidative stress;GO:0010212:response to ionizing radiation;GO:0071353:cellular response to interleukin-4;GO:0045471:response to ethanol;GO:0010266:response to vitamin B1;GO:0070542:response to fatty acid;GO:0010039:response to iron ion;GO:0051260:protein homooligomerization;GO:0009635:response to herbicide;GO…	GO:0005829:cytosol;GO:0005615:extracellular space;	GO:0008270:zinc ion binding;GO:0004655:porphobilinogen synthase activity;GO:0032791:lead ion binding;GO:0042802:identical protein binding;	K01698	ko00860 Porphyrin and chlorophyll metabolism;ko01100 Metabolic pathways;ko01110 Biosynthesis of secondary metabolites;ko01120 Microbial metabolism in diverse environments;ko01240 Biosynthesis of cofactors;;
Lrg1	0.96	0.73	0.48	0.04	0.21	0.23	0.803381	0.169682	-2.24325	0.00695	0.0290955	Down	ENSMUSG00000037095	leucine-rich alpha-2-glycoprotein 1 [Source:MGI Symbol%3BAcc:MGI:1924155]	GO:0050873:brown fat cell differentiation;	GO:0005615:extracellular space;	-	-	-
Pdhb	0.78	0.39	0.56	0.17	0.07	0.14	0.585109	0.12364	-2.24256	0.0106	0.0423662	Down	ENSMUSG00000021748	pyruvate dehydrogenase (lipoamide) beta [Source:MGI Symbol%3BAcc:MGI:1915513]	-	-	-	-	-
Plxdc1	10.15	5.44	5.27	1.82	1.13	1.62	6.92681	1.46557	-2.24073	5e-05	0.000286738	Down	ENSMUSG00000017417	plexin domain containing 1 [Source:MGI Symbol%3BAcc:MGI:1919574]	-	GO:0016021:integral component of membrane;GO:0005737:cytoplasm;GO:0043025:neuronal cell body;GO:0030425:dendrite;GO:0005923:bicellular tight junction;GO:0005886:plasma membrane;	GO:0005515:protein binding;	-	-
Lrrc14	2.16	1.82	1.7	0.53	0.4	0.31	1.80514	0.382585	-2.23826	5e-05	0.000286738	Down	ENSMUSG00000033728	leucine rich repeat containing 14 [Source:MGI Symbol%3BAcc:MGI:2445060]	-	-	-	-	-
Lrrc75a	8.09	6.14	6.42	1.91	1.03	1.56	7.12625	1.51494	-2.23388	5e-05	0.000286738	Down	ENSMUSG00000046417	leucine rich repeat containing 75A [Source:MGI Symbol%3BAcc:MGI:2682293]	-	-	-	-	-
Pllp	2.79	3.09	3.36	0.78	0.4	0.82	3.76118	0.799984	-2.23314	0.0003	0.00159717	Down	ENSMUSG00000031775	plasma membrane proteolipid [Source:MGI Symbol%3BAcc:MGI:1915051]	-	-	-	-	-
S1pr1	4.25	4.61	4.79	0.84	1.29	0.89	4.46077	0.952441	-2.22759	5e-05	0.000286738	Down	ENSMUSG00000045092	sphingosine-1-phosphate receptor 1 [Source:MGI Symbol%3BAcc:MGI:1096355]	GO:0007420:brain development;GO:0045944:positive regulation of transcription by RNA polymerase II;GO:0030155:regulation of cell adhesion;GO:0003376:sphingosine-1-phosphate receptor signaling pathway;GO:0051482:positive regulation of cytosolic calcium ion concentration involved in phospholipase C-activating G protein-coupled signaling pathway;GO:0030335:positive regulation of cell migration;GO:000…	GO:0016021:integral component of membrane;GO:0009897:external side of plasma membrane;	GO:0046625:sphingolipid binding;GO:0038036:sphingosine-1-phosphate receptor activity;	K04288	ko04068 FoxO signaling pathway;ko04071 Sphingolipid signaling pathway;ko04080 Neuroactive ligand-receptor interaction;;
Slc47a1	6.67	5.34	4.27	1.16	0.9	1.56	5.43729	1.16898	-2.21763	5e-05	0.000286738	Down	ENSMUSG00000010122	solute carrier family 47%2C member 1 [Source:MGI Symbol%3BAcc:MGI:1914723]	GO:0015695:organic cation transport;GO:0006855:drug transmembrane transport;	GO:0005886:plasma membrane;GO:0016021:integral component of membrane;	GO:0015238:drug transmembrane transporter activity;GO:0005451:monovalent cation:proton antiporter activity;	K03327	;
Dpm3	3.97	2.29	4.74	0.84	0.54	0.98	7.63241	1.64269	-2.21608	0.0024	0.0110698	Down	ENSMUSG00000042737	dolichyl-phosphate mannosyltransferase polypeptide 3 [Source:MGI Symbol%3BAcc:MGI:1915813]	-	-	-	-	-
Sbsn	64.36	38.69	40.04	11.49	9.9	10.41	65.9133	14.2332	-2.21131	5e-05	0.000286738	Down	ENSMUSG00000046056	suprabasin [Source:MGI Symbol%3BAcc:MGI:2446326]	-	GO:0005576:extracellular region;GO:0005737:cytoplasm;	-	-	-
Klf2	16.74	8.76	7.86	3.13	2.53	1.82	11.7225	2.53629	-2.20849	5e-05	0.000286738	Down	ENSMUSG00000055148	Kruppel-like factor 2 (lung) [Source:MGI Symbol%3BAcc:MGI:1342772]	GO:0036003:positive regulation of transcription from RNA polymerase II promoter in response to stress;GO:0071347:cellular response to interleukin-1;GO:0071356:cellular response to tumor necrosis factor;GO:0043249:erythrocyte maturation;GO:0071407:cellular response to organic cyclic compound;GO:0070301:cellular response to hydrogen peroxide;GO:0000902:cell morphogenesis;GO:1901653:cellular respons…	-	GO:0005515:protein binding;GO:0043565:sequence-specific DNA binding;GO:0003700:DNA-binding transcription factor activity;	K17845	ko04068 FoxO signaling pathway;ko04371 Apelin signaling pathway;ko05418 Fluid shear stress and atherosclerosis;;
Cib2	22.82	13.14	13.4	4.78	3.26	3.03	18.1152	3.93938	-2.20116	5e-05	0.000286738	Down	ENSMUSG00000037493	calcium and integrin binding family member 2 [Source:MGI Symbol%3BAcc:MGI:1929293]	GO:0045494:photoreceptor cell maintenance;GO:0055074:calcium ion homeostasis;GO:0007229:integrin-mediated signaling pathway;	GO:0001917:photoreceptor inner segment;	GO:0005509:calcium ion binding;	-	-
Tnfrsf19	1.42	1.15	1.21	0.29	0.25	0.31	1.42792	0.314815	-2.18133	0.0006	0.00306113	Down	ENSMUSG00000060548	tumor necrosis factor receptor superfamily%2C member 19 [Source:MGI Symbol%3BAcc:MGI:1352474]	GO:0043123:positive regulation of I-kappaB kinase/NF-kappaB signaling;GO:0001942:hair follicle development;	GO:0005886:plasma membrane;GO:0016021:integral component of membrane;GO:0005576:extracellular region;	-	K05155	ko04060 Cytokine-cytokine receptor interaction;;
Rrad	3.63	3.84	3.96	0.95	0.78	0.86	4.08106	0.900068	-2.18084	5e-05	0.000286738	Down	ENSMUSG00000031880	Ras-related associated with diabetes [Source:MGI Symbol%3BAcc:MGI:1930943]	GO:0030308:negative regulation of cell growth;GO:0007264:small GTPase mediated signal transduction;GO:0006184:obsolete GTP catabolic process;	GO:0005886:plasma membrane;	GO:0005516:calmodulin binding;GO:0003924:GTPase activity;GO:0005525:GTP binding;	K07845	;
Mycn	0.66	1.88	2.03	0.36	0.32	0.35	1.49814	0.331403	-2.17651	5e-05	0.000286738	Down	ENSMUSG00000037169	v-myc avian myelocytomatosis viral related oncogene%2C neuroblastoma derived [Source:MGI Symbol%3BAcc:MGI:97357]	-	-	-	K09109	ko05202 Transcriptional misregulation in cancer;;
Mmp28	3.2	3.75	3.36	0.91	0.55	0.88	3.33966	0.740175	-2.17376	5e-05	0.000286738	Down	ENSMUSG00000020682	matrix metallopeptidase 28 (epilysin) [Source:MGI Symbol%3BAcc:MGI:2153062]	GO:0006508:proteolysis;	-	GO:0046872:metal ion binding;GO:0004222:metalloendopeptidase activity;	K08006	;
Bmf	14.85	15.24	16.2	3.38	3.58	3.64	14.681	3.25889	-2.17149	5e-05	0.000286738	Down	ENSMUSG00000040093	BCL2 modifying factor [Source:MGI Symbol%3BAcc:MGI:2176433]	-	-	-	K17460	ko05206 MicroRNAs in cancer;;
Col14a1	3.83	5.23	6.89	1.19	1.47	0.99	4.94297	1.10175	-2.16558	5e-05	0.000286738	Down	ENSMUSG00000022371	collagen%2C type XIV%2C alpha 1 [Source:MGI Symbol%3BAcc:MGI:1341272]	GO:0048873:homeostasis of number of cells within a tissue;GO:0007155:cell adhesion;GO:0030199:collagen fibril organization;GO:0061050:regulation of cell growth involved in cardiac muscle cell development;GO:0003229:ventricular cardiac muscle tissue development;	GO:0005581:collagen trimer;GO:0005615:extracellular space;GO:0005614:interstitial matrix;	-	K08133	ko04974 Protein digestion and absorption;;
Parp10	1.56	4.05	4.14	0.94	0.37	0.9	3.13231	0.704714	-2.15211	0.0021	0.00980022	Down	ENSMUSG00000063268	poly (ADP-ribose) polymerase family%2C member 10 [Source:MGI Symbol%3BAcc:MGI:3712326]	GO:0070212:protein poly-ADP-ribosylation;GO:0048147:negative regulation of fibroblast proliferation;GO:0010847:regulation of chromatin assembly;	GO:0005737:cytoplasm;GO:0005634:nucleus;	-	K15261	;
Cyp2d22	5.17	3.13	3.17	0.93	1.11	0.65	3.81474	0.859334	-2.15029	5e-05	0.000286738	Down	ENSMUSG00000061740	cytochrome P450%2C family 2%2C subfamily d%2C polypeptide 22 [Source:MGI Symbol%3BAcc:MGI:1929474]	GO:0019369:arachidonic acid metabolic process;GO:0055114:oxidation-reduction process;GO:0007565:female pregnancy;GO:0017144:drug metabolic process;GO:0010033:response to organic substance;GO:0042416:dopamine biosynthetic process;	GO:0005789:endoplasmic reticulum membrane;	GO:0004509:steroid 21-monooxygenase activity;GO:0070330:aromatase activity;GO:0008391:arachidonic acid monooxygenase activity;GO:0009055:electron transfer activity;GO:0020037:heme binding;GO:0005506:iron ion binding;	K07414	ko00140 Steroid hormone biosynthesis;ko04726 Serotonergic synapse;;
4933404O12Rik	1.72	1.22	1.06	0.24	0.29	0.41	1.2893	0.291538	-2.14484	5e-05	0.000286738	Down	ENSMUSG00000097908	RIKEN cDNA 4933404O12 gene [Source:MGI Symbol%3BAcc:MGI:1914002]	-	-	-	-	-
Lrp1	27.65	64.26	52.39	6.81	12.4	14.49	43.7818	9.90187	-2.14456	5e-05	0.000286738	Down	ENSMUSG00000040249	low density lipoprotein receptor-related protein 1 [Source:MGI Symbol%3BAcc:MGI:96828]	GO:0035909:aorta morphogenesis;GO:0006898:receptor-mediated endocytosis;GO:0007568:aging;GO:2000587:negative regulation of platelet-derived growth factor receptor-beta signaling pathway;GO:0008283:cell proliferation;GO:0008203:cholesterol metabolic process;GO:0010875:positive regulation of cholesterol efflux;GO:0007205:protein kinase C-activating G protein-coupled receptor signaling pathway;GO:00…	GO:0005905:clathrin-coated pit;GO:0030425:dendrite;GO:0043025:neuronal cell body;GO:0005768:endosome;GO:0048471:perinuclear region of cytoplasm;GO:0030136:clathrin-coated vesicle;GO:0005887:integral component of plasma membrane;GO:0005634:nucleus;	GO:0005509:calcium ion binding;GO:0002020:protease binding;GO:0034185:apolipoprotein binding;	K04550	ko04979 Cholesterol metabolism;ko05010 Alzheimer disease;ko05144 Malaria;;
Gm12816	2.85	6.97	1.29	1.54	0.82	0.22	4.24334	0.961518	-2.14181	5e-05	0.000286738	Down	ENSMUSG00000083011	predicted gene 12816 [Source:MGI Symbol%3BAcc:MGI:3649628]	-	-	-	-	-
Glt8d2	0.57	0.72	0.54	0.12	0.22	0.1	0.625618	0.14226	-2.13676	0.00135	0.00652579	Down	ENSMUSG00000020251	glycosyltransferase 8 domain containing 2 [Source:MGI Symbol%3BAcc:MGI:1922032]	-	GO:0016021:integral component of membrane;	GO:0016757:transferase activity, transferring glycosyl groups;	-	-
Cmpk2	3.62	3.53	3.86	0.84	1.02	0.72	3.58272	0.814873	-2.13641	5e-05	0.000286738	Down	ENSMUSG00000020638	cytidine monophosphate (UMP-CMP) kinase 2%2C mitochondrial [Source:MGI Symbol%3BAcc:MGI:99830]	GO:0006233:dTDP biosynthetic process;GO:0046939:nucleotide phosphorylation;GO:0006227:dUDP biosynthetic process;GO:0071222:cellular response to lipopolysaccharide;	GO:0005739:mitochondrion;	GO:0004127:cytidylate kinase activity;GO:0005524:ATP binding;GO:0004798:thymidylate kinase activity;GO:0033862:UMP kinase activity;	K13809	ko00240 Pyrimidine metabolism;ko01100 Metabolic pathways;ko01240 Biosynthesis of cofactors;;
Gm33586	0.83	0.94	0.99	0.21	0.2	0.24	1.15105	0.265075	-2.11848	0.00255	0.0116989	Down	ENSMUSG00000110207	predicted gene%2C 33586 [Source:MGI Symbol%3BAcc:MGI:5592745]	-	-	-	-	-
Mt2	25.43	78.61	82.04	13.89	16.48	12.95	108.999	25.102	-2.11845	5e-05	0.000286738	Down	ENSMUSG00000031762	metallothionein 2 [Source:MGI Symbol%3BAcc:MGI:97172]	GO:0045926:negative regulation of growth;GO:0050796:regulation of insulin secretion;GO:0035690:cellular response to drug;GO:0006882:cellular zinc ion homeostasis;GO:0042593:glucose homeostasis;GO:0007263:nitric oxide mediated signal transduction;GO:0007623:circadian rhythm;GO:0071276:cellular response to cadmium ion;GO:0071294:cellular response to zinc ion;GO:0010273:detoxification of copper ion;…	GO:0048471:perinuclear region of cytoplasm;GO:0005634:nucleus;GO:0005887:integral component of plasma membrane;	GO:0008144:drug binding;GO:0005507:copper ion binding;GO:0008270:zinc ion binding;GO:0008502:melatonin receptor activity;GO:0046870:cadmium ion binding;	K14739	ko04212 Longevity regulating pathway - worm;ko04978 Mineral absorption;;
Gadd45b	30.16	11.69	14.88	5.96	3.58	3.96	21.4068	4.93256	-2.11766	5e-05	0.000286738	Down	ENSMUSG00000015312	growth arrest and DNA-damage-inducible 45 beta [Source:MGI Symbol%3BAcc:MGI:107776]	GO:0051726:regulation of cell cycle;GO:0006915:apoptotic process;GO:0006469:negative regulation of protein kinase activity;GO:0000186:activation of MAPKK activity;GO:0030154:cell differentiation;GO:0007275:multicellular organism development;GO:0006950:response to stress;	GO:0005634:nucleus;	GO:0005515:protein binding;	K04402	ko04010 MAPK signaling pathway;ko04064 NF-kappa B signaling pathway;ko04068 FoxO signaling pathway;ko04110 Cell cycle;ko04115 p53 signaling pathway;ko04210 Apoptosis;ko04218 Cellular senescence;ko05169 Epstein-Barr virus infection;ko05200 Pathways in cancer;ko05202 Transcriptional misregulation in cancer;ko05210 Colorectal cancer;ko05212 Pancreatic cancer;ko05213 Endometrial cancer;ko05214 Glioma…
Cdkn3	6.96	1.73	2.77	0.47	1.55	0.78	4.8183	1.11633	-2.10976	0.0034	0.015209	Down	ENSMUSG00000037628	cyclin-dependent kinase inhibitor 3 [Source:MGI Symbol%3BAcc:MGI:1919641]	GO:0007050:cell cycle arrest;GO:0035335:peptidyl-tyrosine dephosphorylation;	GO:0048471:perinuclear region of cytoplasm;	GO:0004725:protein tyrosine phosphatase activity;GO:0004722:protein serine/threonine phosphatase activity;GO:0005515:protein binding;	K14167	;
Dlc1	4.88	6.64	6.47	2.53	0.87	0.83	5.61314	1.30107	-2.10911	5e-05	0.000286738	Down	ENSMUSG00000031523	deleted in liver cancer 1 [Source:MGI Symbol%3BAcc:MGI:1354949]	GO:0001843:neural tube closure;GO:0030336:negative regulation of cell migration;GO:0035307:positive regulation of protein dephosphorylation;GO:0030900:forebrain development;GO:0007202:activation of phospholipase C activity;GO:0006919:activation of cysteine-type endopeptidase activity involved in apoptotic process;GO:0003007:heart morphogenesis;GO:0008285:negative regulation of cell proliferation;…	GO:0005925:focal adhesion;GO:0005901:caveola;GO:0005884:actin filament;GO:0005737:cytoplasm;GO:0001725:stress fiber;GO:0005634:nucleus;	GO:0017166:vinculin binding;GO:0042169:SH2 domain binding;GO:0043274:phospholipase binding;	-	-
Gpam	13.98	26.08	23.89	4.02	5.83	5.46	19.8982	4.62368	-2.10553	5e-05	0.000286738	Down	ENSMUSG00000024978	glycerol-3-phosphate acyltransferase%2C mitochondrial [Source:MGI Symbol%3BAcc:MGI:109162]	GO:0009750:response to fructose;GO:0009749:response to glucose;GO:0055089:fatty acid homeostasis;GO:0042104:positive regulation of activated T cell proliferation;GO:0032869:cellular response to insulin stimulus;GO:0070236:negative regulation of activation-induced cell death of T cells;GO:0014823:response to activity;GO:0040018:positive regulation of multicellular organism growth;GO:0051607:defens…	GO:0005743:mitochondrial inner membrane;GO:0016021:integral component of membrane;GO:0005741:mitochondrial outer membrane;	GO:0004366:glycerol-3-phosphate O-acyltransferase activity;	K00629	ko00561 Glycerolipid metabolism;ko00564 Glycerophospholipid metabolism;ko01100 Metabolic pathways;ko01110 Biosynthesis of secondary metabolites;;
Car2	85.44	57.28	60.77	17.4	16.45	15.24	71.4553	16.6686	-2.09991	5e-05	0.000286738	Down	ENSMUSG00000027562	carbonic anhydrase 2 [Source:MGI Symbol%3BAcc:MGI:88269]	-	-	-	K18245	ko00910 Nitrogen metabolism;ko01100 Metabolic pathways;ko04964 Proximal tubule bicarbonate reclamation;ko04966 Collecting duct acid secretion;ko04971 Gastric acid secretion;ko04972 Pancreatic secretion;ko04976 Bile secretion;;
Aplp1	47.51	46.07	48.79	12.67	10.88	10.62	47.881	11.178	-2.09879	5e-05	0.000286738	Down	ENSMUSG00000006651	amyloid beta (A4) precursor-like protein 1 [Source:MGI Symbol%3BAcc:MGI:88046]	GO:0007155:cell adhesion;GO:0030198:extracellular matrix organization;GO:0030900:forebrain development;GO:0006915:apoptotic process;GO:0071874:cellular response to norepinephrine stimulus;GO:0006417:regulation of translation;GO:0006897:endocytosis;GO:0030818:obsolete negative regulation of cAMP biosynthetic process;GO:0006378:mRNA polyadenylation;	GO:0016021:integral component of membrane;GO:0005794:Golgi apparatus;GO:0048471:perinuclear region of cytoplasm;GO:0005886:plasma membrane;	GO:0046914:transition metal ion binding;GO:0008201:heparin binding;GO:0042802:identical protein binding;GO:0031696:alpha-2C adrenergic receptor binding;GO:0031695:alpha-2B adrenergic receptor binding;GO:0031694:alpha-2A adrenergic receptor binding;	K05639	;
Ccl17	8.75	4.39	6.6	3.15	0.68	0.85	11.6352	2.73086	-2.09107	5e-05	0.000286738	Down	ENSMUSG00000031780	chemokine (C-C motif) ligand 17 [Source:MGI Symbol%3BAcc:MGI:1329039]	GO:0006935:chemotaxis;GO:0007165:signal transduction;GO:0006955:immune response;GO:0006968:cellular defense response;	GO:0005615:extracellular space;	GO:0031729:CCR4 chemokine receptor binding;GO:0008009:chemokine activity;	K05514	ko04060 Cytokine-cytokine receptor interaction;ko04061 Viral protein interaction with cytokine and cytokine receptor;ko04062 Chemokine signaling pathway;;
Osmr	3.26	4.09	4.64	0.88	1.25	0.77	3.75522	0.881581	-2.09073	5e-05	0.000286738	Down	ENSMUSG00000022146	oncostatin M receptor [Source:MGI Symbol%3BAcc:MGI:1330819]	GO:0038165:oncostatin-M-mediated signaling pathway;GO:0008284:positive regulation of cell proliferation;	GO:0005900:oncostatin-M receptor complex;	GO:0004924:oncostatin-M receptor activity;GO:0019838:growth factor binding;	K05057	ko04060 Cytokine-cytokine receptor interaction;ko04151 PI3K-Akt signaling pathway;ko04630 JAK-STAT signaling pathway;;
Arfip2	0.33	0.43	1.22	0.17	0.09	0.21	0.618354	0.146241	-2.08009	0.00125	0.00607754	Down	ENSMUSG00000030881	ADP-ribosylation factor interacting protein 2 [Source:MGI Symbol%3BAcc:MGI:1924182]	-	-	-	-	-
Tox	0.23	0.94	0.79	0.27	0.17	0.04	0.625238	0.148877	-2.07028	0.0012	0.0058543	Down	ENSMUSG00000041272	thymocyte selection-associated high mobility group box [Source:MGI Symbol%3BAcc:MGI:2181659]	-	GO:0005634:nucleus;	GO:0003677:DNA binding;	-	-
Irf1	2.16	1.65	0.91	0.55	0.24	0.38	1.63482	0.389277	-2.07026	0.0016	0.00763253	Down	ENSMUSG00000018899	interferon regulatory factor 1 [Source:MGI Symbol%3BAcc:MGI:96590]	GO:0045892:negative regulation of transcription, DNA-templated;GO:0032728:positive regulation of interferon-beta production;GO:2000564:regulation of CD8-positive, alpha-beta T cell proliferation;GO:0043374:CD8-positive, alpha-beta T cell differentiation;GO:0060333:interferon-gamma-mediated signaling pathway;GO:0045084:positive regulation of interleukin-12 biosynthetic process;GO:0032825:positive …	GO:0000790:nuclear chromatin;GO:0005737:cytoplasm;	GO:0003700:DNA-binding transcription factor activity;GO:0000978:RNA polymerase II proximal promoter sequence-specific DNA binding;GO:0005515:protein binding;	K09444	ko04625 C-type lectin receptor signaling pathway;ko04668 TNF signaling pathway;ko04917 Prolactin signaling pathway;ko05133 Pertussis;ko05165 Human papillomavirus infection;;
Clec2d	0.71	1.12	3.08	0.56	0.34	0.27	1.81963	0.434186	-2.06726	5e-05	0.000286738	Down	ENSMUSG00000030157	C-type lectin domain family 2%2C member d [Source:MGI Symbol%3BAcc:MGI:2135589]	GO:0045671:negative regulation of osteoclast differentiation;GO:0042270:protection from natural killer cell mediated cytotoxicity;GO:0006968:cellular defense response;GO:0007165:signal transduction;	GO:0009897:external side of plasma membrane;GO:0005887:integral component of plasma membrane;	GO:0046703:natural killer cell lectin-like receptor binding;GO:0004888:transmembrane signaling receptor activity;GO:0030246:carbohydrate binding;	K10072	;
H4c9	2.12	1.95	2.52	0.6	0.48	0.52	3.01864	0.72152	-2.06479	0.0001	0.000561702	Down	ENSMUSG00000060639	H4 clustered histone 9 [Source:MGI Symbol%3BAcc:MGI:2448432]	-	-	-	K11254	ko04613 Neutrophil extracellular trap formation;ko05034 Alcoholism;ko05203 Viral carcinogenesis;ko05322 Systemic lupus erythematosus;;
Jun	18.44	8.33	8.79	2.77	3.17	2.93	11.7185	2.80115	-2.0647	5e-05	0.000286738	Down	ENSMUSG00000052684	jun proto-oncogene [Source:MGI Symbol%3BAcc:MGI:96646]	GO:0007179:transforming growth factor beta receptor signaling pathway;GO:0045892:negative regulation of transcription, DNA-templated;GO:0043524:negative regulation of neuron apoptotic process;GO:0048146:positive regulation of fibroblast proliferation;GO:0035026:leading edge cell differentiation;GO:0043525:positive regulation of neuron apoptotic process;GO:0031103:axon regeneration;GO:0051899:memb…	GO:0005829:cytosol;GO:0005719:nuclear euchromatin;GO:0005667:transcription factor complex;GO:0017053:transcriptional repressor complex;	GO:0042803:protein homodimerization activity;GO:0035497:cAMP response element binding;GO:0003690:double-stranded DNA binding;GO:0000980:RNA polymerase II distal enhancer sequence-specific DNA binding;GO:0071837:HMG box domain binding;GO:0001102:RNA polymerase II activating transcription factor binding;GO:0003713:transcription coactivator activity;GO:0046982:protein heterodimerization activity;GO:…	K04448	ko01522 Endocrine resistance;ko04010 MAPK signaling pathway;ko04012 ErbB signaling pathway;ko04013 MAPK signaling pathway - fly;ko04024 cAMP signaling pathway;ko04137 Mitophagy - animal;ko04210 Apoptosis;ko04214 Apoptosis - fly;ko04310 Wnt signaling pathway;ko04380 Osteoclast differentiation;ko04510 Focal adhesion;ko04530 Tight junction;ko04620 Toll-like receptor signaling pathway;ko04621 NOD-lik…
Cxcl10	33.44	8.22	9.96	4.78	3.95	4.17	20.4829	4.90832	-2.06112	5e-05	0.000286738	Down	ENSMUSG00000034855	chemokine (C-X-C motif) ligand 10 [Source:MGI Symbol%3BAcc:MGI:1352450]	GO:0009306:protein secretion;GO:0006954:inflammatory response;GO:0016525:negative regulation of angiogenesis;GO:0006955:immune response;GO:0002690:positive regulation of leukocyte chemotaxis;GO:0007165:signal transduction;GO:0008284:positive regulation of cell proliferation;GO:0051607:defense response to virus;	GO:0009897:external side of plasma membrane;GO:0005615:extracellular space;	GO:0008009:chemokine activity;	K12671	ko04060 Cytokine-cytokine receptor interaction;ko04061 Viral protein interaction with cytokine and cytokine receptor;ko04062 Chemokine signaling pathway;ko04620 Toll-like receptor signaling pathway;ko04622 RIG-I-like receptor signaling pathway;ko04623 Cytosolic DNA-sensing pathway;ko04657 IL-17 signaling pathway;ko04668 TNF signaling pathway;ko05160 Hepatitis C;ko05164 Influenza A;ko05169 Epstein…
Cep290	2.27	2.18	2.48	0.51	0.29	0.91	2.3544	0.564895	-2.05931	0.0022	0.0102257	Down	ENSMUSG00000019971	centrosomal protein 290 [Source:MGI Symbol%3BAcc:MGI:2384917]	-	-	-	-	-
Ccdc80	39.7	149.69	131.96	15.73	29.38	34.22	101.676	24.4386	-2.05675	5e-05	0.000286738	Down	ENSMUSG00000022665	coiled-coil domain containing 80 [Source:MGI Symbol%3BAcc:MGI:1915146]	GO:0010811:positive regulation of cell-substrate adhesion;GO:0030198:extracellular matrix organization;	GO:0005614:interstitial matrix;GO:0005604:basement membrane;	GO:0008201:heparin binding;GO:0001968:fibronectin binding;	-	-
Dmxl2	0.23	1.38	1.11	0.14	0.3	0.24	0.825064	0.199063	-2.05128	5e-05	0.000286738	Down	ENSMUSG00000041268	Dmx-like 2 [Source:MGI Symbol%3BAcc:MGI:2444630]	-	-	-	-	-
Ppp1ca	2.95	1.99	2.84	0.29	1.02	0.64	3.19126	0.772136	-2.0472	0.00875	0.0357702	Down	ENSMUSG00000040385	protein phosphatase 1 catalytic subunit alpha [Source:MGI Symbol%3BAcc:MGI:103016]	-	-	-	-	-
Arrdc3	4.51	6.27	7.24	0.96	1.57	1.97	5.72982	1.38689	-2.04664	5e-05	0.000286738	Down	ENSMUSG00000074794	arrestin domain containing 3 [Source:MGI Symbol%3BAcc:MGI:2145242]	GO:0031651:negative regulation of heat generation;GO:0060613:fat pad development;GO:0071879:positive regulation of adenylate cyclase-activating adrenergic receptor signaling pathway;GO:0090327:negative regulation of locomotion involved in locomotory behavior;	GO:0005737:cytoplasm;	GO:0031699:beta-3 adrenergic receptor binding;	-	-
Polr3gl	3.23	1.4	2.7	0.96	0.29	0.56	3.60716	0.873399	-2.04615	0.01155	0.0455641	Down	ENSMUSG00000028104	polymerase (RNA) III (DNA directed) polypeptide G like [Source:MGI Symbol%3BAcc:MGI:1917120]	-	-	-	-	-
Brpf1	0.77	1.32	0.57	0.26	0.13	0.27	0.85054	0.206347	-2.0433	0.00155	0.00740457	Down	ENSMUSG00000001632	bromodomain and PHD finger containing%2C 1 [Source:MGI Symbol%3BAcc:MGI:1926033]	-	-	-	K11348	;
Tmem169	0.84	0.29	0.55	0.15	0.16	0.11	0.555306	0.134728	-2.04323	0.0005	0.00258246	Down	ENSMUSG00000026188	transmembrane protein 169 [Source:MGI Symbol%3BAcc:MGI:2442781]	-	GO:0016021:integral component of membrane;	-	-	-
Pipox	0.3	1.07	0.75	0.08	0.23	0.22	0.72272	0.175588	-2.04124	0.0008	0.00400946	Down	ENSMUSG00000017453	pipecolic acid oxidase [Source:MGI Symbol%3BAcc:MGI:1197006]	-	-	-	K00306	ko00260 Glycine, serine and threonine metabolism;ko00310 Lysine degradation;ko01100 Metabolic pathways;ko04146 Peroxisome;;
Onecut2	3.38	5.62	5.66	0.93	1.54	1.21	4.44164	1.08003	-2.04003	5e-05	0.000286738	Down	ENSMUSG00000045991	one cut domain%2C family member 2 [Source:MGI Symbol%3BAcc:MGI:1891408]	GO:0030512:negative regulation of transforming growth factor beta receptor signaling pathway;GO:0001952:regulation of cell-matrix adhesion;GO:0045165:cell fate commitment;GO:0031018:endocrine pancreas development;GO:0048935:peripheral nervous system neuron development;GO:0009887:animal organ morphogenesis;GO:0045944:positive regulation of transcription by RNA polymerase II;GO:0001889:liver develo…	GO:0005634:nucleus;	GO:0043565:sequence-specific DNA binding;GO:0003700:DNA-binding transcription factor activity;	K08026	ko04550 Signaling pathways regulating pluripotency of stem cells;ko04950 Maturity onset diabetes of the young;;
Rab24	0.54	0.75	1.06	0.17	0.29	0.13	0.814526	0.198174	-2.03919	0.00605	0.0256705	Down	ENSMUSG00000034789	RAB24%2C member RAS oncogene family [Source:MGI Symbol%3BAcc:MGI:105065]	-	-	-	-	-
Mrpl24	1.29	0.87	2.5	0.46	0.29	0.4	1.99907	0.488325	-2.03342	0.00305	0.0137641	Down	ENSMUSG00000019710	mitochondrial ribosomal protein L24 [Source:MGI Symbol%3BAcc:MGI:1914957]	-	-	-	-	-
Tle1	6.41	8.87	7.18	2.1	2.37	1.22	7.23627	1.77672	-2.02603	5e-05	0.000286738	Down	ENSMUSG00000008305	transducin-like enhancer of split 1 [Source:MGI Symbol%3BAcc:MGI:104636]	GO:0000122:negative regulation of transcription by RNA polymerase II;GO:0010628:positive regulation of gene expression;GO:0016055:Wnt signaling pathway;GO:0043124:negative regulation of I-kappaB kinase/NF-kappaB signaling;GO:2000811:negative regulation of anoikis;	GO:0005829:cytosol;GO:0005667:transcription factor complex;	GO:0003682:chromatin binding;GO:0008134:transcription factor binding;	-	-
Tacc1	0.39	0.98	0.68	0.26	0.21	0.05	0.639592	0.157226	-2.02432	0.01045	0.0418501	Down	ENSMUSG00000065954	transforming%2C acidic coiled-coil containing protein 1 [Source:MGI Symbol%3BAcc:MGI:2443510]	GO:0021987:cerebral cortex development;GO:0032886:regulation of microtubule-based process;GO:0022027:interkinetic nuclear migration;GO:0000226:microtubule cytoskeleton organization;GO:0007049:cell cycle;GO:0022008:neurogenesis;GO:0051301:cell division;	GO:0005737:cytoplasm;GO:0005856:cytoskeleton;GO:0005634:nucleus;	GO:0019904:protein domain specific binding;	K14281	;
Elf3	66.1	43.57	48.54	15.84	12.86	11.49	54.9971	13.5385	-2.02229	5e-05	0.000286738	Down	ENSMUSG00000003051	E74-like factor 3 [Source:MGI Symbol%3BAcc:MGI:1101781]	GO:0045892:negative regulation of transcription, DNA-templated;GO:0006954:inflammatory response;GO:0071709:membrane assembly;GO:0001824:blastocyst development;GO:0007182:common-partner SMAD protein phosphorylation;GO:0060056:mammary gland involution;GO:0051693:actin filament capping;GO:0043001:Golgi to plasma membrane protein transport;GO:0045944:positive regulation of transcription by RNA polyme…	GO:0008091:spectrin;GO:0032437:cuticular plate;GO:0005886:plasma membrane;GO:0031430:M band;GO:0005730:nucleolus;	GO:0003700:DNA-binding transcription factor activity;GO:0030506:ankyrin binding;GO:0005543:phospholipid binding;GO:0005200:structural constituent of cytoskeleton;GO:0003713:transcription coactivator activity;GO:0005516:calmodulin binding;GO:0043565:sequence-specific DNA binding;GO:0003779:actin binding;	K09429	;
Ccm2	4.4	1.83	3.14	0.84	0.35	1.11	6.74938	1.6618	-2.02201	0.0126	0.0491459	Down	ENSMUSG00000000378	cerebral cavernous malformation 2 [Source:MGI Symbol%3BAcc:MGI:2384924]	GO:0035264:multicellular organism growth;GO:0048845:venous blood vessel morphogenesis;GO:0001885:endothelial cell development;GO:0001570:vasculogenesis;GO:0048839:inner ear development;GO:0045216:cell-cell junction organization;GO:0001701:in utero embryonic development;GO:0060837:blood vessel endothelial cell differentiation;GO:0060039:pericardium development;GO:0061154:endothelial tube morphogen…	GO:0005737:cytoplasm;	GO:0005515:protein binding;	-	-
Cercam	1.11	0.52	0.62	0.46	0.06	0.04	0.753851	0.185691	-2.02137	5e-05	0.000286738	Down	ENSMUSG00000039787	cerebral endothelial cell adhesion molecule [Source:MGI Symbol%3BAcc:MGI:2139134]	GO:0009103:lipopolysaccharide biosynthetic process;GO:0007155:cell adhesion;	GO:0005783:endoplasmic reticulum;	GO:0016740:transferase activity;	-	-
Mmp9	2.02	3.57	2.82	0.72	0.52	0.89	2.73399	0.67388	-2.02044	5e-05	0.000286738	Down	ENSMUSG00000017737	matrix metallopeptidase 9 [Source:MGI Symbol%3BAcc:MGI:97011]	GO:0001501:skeletal system development;GO:0019087:transformation of host cell by virus;GO:0035094:response to nicotine;GO:0060033:anatomical structure regression;GO:0071347:cellular response to interleukin-1;GO:0048771:tissue remodeling;GO:0030198:extracellular matrix organization;GO:0071356:cellular response to tumor necrosis factor;GO:0045471:response to ethanol;GO:0033189:response to vitamin A…	GO:0005615:extracellular space;	GO:0008270:zinc ion binding;GO:0004222:metalloendopeptidase activity;GO:0001968:fibronectin binding;	K01403	ko01522 Endocrine resistance;ko04657 IL-17 signaling pathway;ko04668 TNF signaling pathway;ko04670 Leukocyte transendothelial migration;ko04915 Estrogen signaling pathway;ko04926 Relaxin signaling pathway;ko05161 Hepatitis B;ko05200 Pathways in cancer;ko05202 Transcriptional misregulation in cancer;ko05205 Proteoglycans in cancer;ko05206 MicroRNAs in cancer;ko05215 Prostate cancer;ko05219 Bladder…
Jup	3.31	1.56	1.99	0.66	0.6	0.5	2.26977	0.560018	-2.019	5e-05	0.000286738	Down	ENSMUSG00000001552	junction plakoglobin [Source:MGI Symbol%3BAcc:MGI:96650]	-	-	-	-	-
Txnip	511	176.18	180.68	67.64	77.16	80.26	290.418	71.8373	-2.01533	5e-05	0.000286738	Down	ENSMUSG00000038393	thioredoxin interacting protein [Source:MGI Symbol%3BAcc:MGI:1889549]	GO:0000122:negative regulation of transcription by RNA polymerase II;GO:0043086:negative regulation of catalytic activity;GO:0042127:regulation of cell proliferation;GO:0043065:positive regulation of apoptotic process;GO:0051782:negative regulation of cell division;GO:0048008:platelet-derived growth factor receptor signaling pathway;GO:0030216:keratinocyte differentiation;GO:0071228:cellular resp…	GO:0005758:mitochondrial intermembrane space;GO:0005634:nucleus;	GO:0031625:ubiquitin protein ligase binding;GO:0004857:enzyme inhibitor activity;	-	-
Gm8834	1.85	1.26	1.56	0.77	0.1	0.29	2.53284	0.627129	-2.01392	0.0055	0.0236098	Down	ENSMUSG00000110935	predicted gene 8834 [Source:MGI Symbol%3BAcc:MGI:3646859]	-	-	-	-	-
Fbxl6	1.87	1.57	2.4	0.39	0.53	0.57	1.9851	0.493049	-2.00941	5e-05	0.000286738	Down	ENSMUSG00000022559	F-box and leucine-rich repeat protein 6 [Source:MGI Symbol%3BAcc:MGI:1354705]	-	-	-	-	-
H2-Q1	10.64	15.09	13.53	3.14	3.15	3.74	13.4956	3.35229	-2.00927	5e-05	0.000286738	Down	ENSMUSG00000079507	histocompatibility 2%2C Q region locus 1 [Source:MGI Symbol%3BAcc:MGI:95928]	-	-	-	K06751	ko04144 Endocytosis;ko04145 Phagosome;ko04218 Cellular senescence;ko04514 Cell adhesion molecules;ko04612 Antigen processing and presentation;ko04940 Type I diabetes mellitus;ko05163 Human cytomegalovirus infection;ko05165 Human papillomavirus infection;ko05166 Human T-cell leukemia virus 1 infection;ko05167 Kaposi sarcoma-associated herpesvirus infection;ko05168 Herpes simplex virus 1 infection;…
Dnajc12	2.96	3.13	3.83	0.85	0.86	0.82	3.23547	0.80421	-2.00833	5e-05	0.000286738	Down	ENSMUSG00000036764	DnaJ heat shock protein family (Hsp40) member C12 [Source:MGI Symbol%3BAcc:MGI:1353428]	-	-	-	K09532	;
Carns1	0.52	0.67	0.67	0.21	0.19	0.08	0.622721	0.154875	-2.00748	0.00485	0.0210872	Down	ENSMUSG00000075289	carnosine synthase 1 [Source:MGI Symbol%3BAcc:MGI:2147595]	GO:0006200:obsolete ATP catabolic process;GO:0035499:carnosine biosynthetic process;	-	GO:0046872:metal ion binding;GO:0005524:ATP binding;GO:0016887:ATPase activity;GO:0047730:carnosine synthase activity;	K14755	ko00330 Arginine and proline metabolism;ko00340 Histidine metabolism;ko00410 beta-Alanine metabolism;ko01100 Metabolic pathways;;
Mras	39.97	30.21	27.7	8.87	7.26	9.11	37.6677	9.42026	-1.99949	5e-05	0.000286738	Down	ENSMUSG00000032470	muscle and microspikes RAS [Source:MGI Symbol%3BAcc:MGI:1100856]	GO:0007264:small GTPase mediated signal transduction;GO:0006184:obsolete GTP catabolic process;	GO:0005886:plasma membrane;	GO:0030742:GTP-dependent protein binding;GO:0003924:GTPase activity;GO:0005525:GTP binding;	K07831	ko04010 MAPK signaling pathway;ko04014 Ras signaling pathway;ko04015 Rap1 signaling pathway;ko04072 Phospholipase D signaling pathway;ko04137 Mitophagy - animal;ko04140 Autophagy - animal;ko04218 Cellular senescence;ko04371 Apelin signaling pathway;ko04625 C-type lectin receptor signaling pathway;ko04810 Regulation of actin cytoskeleton;ko05205 Proteoglycans in cancer;;
Scn1b	12.09	10.18	11.08	4.27	2.21	2.05	12.0473	3.01299	-1.99945	5e-05	0.000286738	Down	ENSMUSG00000019194	sodium channel%2C voltage-gated%2C type I%2C beta [Source:MGI Symbol%3BAcc:MGI:98247]	GO:0086091:regulation of heart rate by cardiac conduction;GO:0035725:sodium ion transmembrane transport;GO:2000649:regulation of sodium ion transmembrane transporter activity;GO:0010765:positive regulation of sodium ion transport;GO:0086002:cardiac muscle cell action potential involved in contraction;GO:0086047:membrane depolarization during Purkinje myocyte cell action potential;GO:0060307:regul…	GO:0001518:voltage-gated sodium channel complex;GO:0033268:node of Ranvier;GO:0030315:T-tubule;GO:0014704:intercalated disc;	GO:0005515:protein binding;GO:0019871:sodium channel inhibitor activity;GO:0086062:voltage-gated sodium channel activity involved in Purkinje myocyte action potential;	K04845	ko04261 Adrenergic signaling in cardiomyocytes;;
Xlr3a	0.58	0.25	0.88	0.2	0.16	0.08	0.548183	0.137548	-1.99472	0.0015	0.00718282	Down	ENSMUSG00000057836	X-linked lymphocyte-regulated 3A [Source:MGI Symbol%3BAcc:MGI:109506]	-	-	-	-	-
Wdr24	1.74	1.61	2.1	0.42	0.33	0.65	1.77202	0.445386	-1.99227	5e-05	0.000286738	Down	ENSMUSG00000025737	WD repeat domain 24 [Source:MGI Symbol%3BAcc:MGI:2446285]	-	-	-	-	-
Aopep	7.91	6.32	6.83	3.16	1.31	0.93	8.32488	2.09539	-1.99021	0.00015	0.000827116	Down	ENSMUSG00000021458	aminopeptidase O [Source:MGI Symbol%3BAcc:MGI:1919311]	GO:0006508:proteolysis;	-	GO:0004177:aminopeptidase activity;GO:0008237:metallopeptidase activity;	K09606	;
Egr1	113.44	15.12	14.12	11.73	14.13	12.36	48.0176	12.1077	-1.98764	5e-05	0.000286738	Down	ENSMUSG00000038418	early growth response 1 [Source:MGI Symbol%3BAcc:MGI:95295]	GO:0048169:regulation of long-term neuronal synaptic plasticity;GO:0032868:response to insulin;GO:0043525:positive regulation of neuron apoptotic process;GO:0009749:response to glucose;GO:0035914:skeletal muscle cell differentiation;GO:0070498:interleukin-1-mediated signaling pathway;GO:0072303:positive regulation of glomerular metanephric mesangial cell proliferation;GO:0007611:learning or memor…	GO:0005737:cytoplasm;GO:0005634:nucleus;	GO:0000979:RNA polymerase II core promoter sequence-specific DNA binding;GO:0003690:double-stranded DNA binding;GO:0046872:metal ion binding;GO:0008134:transcription factor binding;GO:0035035:histone acetyltransferase binding;	K09203	ko04371 Apelin signaling pathway;ko04912 GnRH signaling pathway;ko04928 Parathyroid hormone synthesis, secretion and action;ko04933 AGE-RAGE signaling pathway in diabetic complications;ko05020 Prion disease;ko05166 Human T-cell leukemia virus 1 infection;;
ARVCF	2.1	1.29	1.37	0.65	0.38	0.21	1.53001	0.386274	-1.98585	0.00035	0.00184703	Down	ENSMUSG00000118669	armadillo repeat deleted in velocardiofacial syndrome [Source:NCBI gene (formerly Entrezgene)%3BAcc:11877]	GO:0016339:calcium-dependent cell-cell adhesion via plasma membrane cell adhesion molecules;	GO:0005737:cytoplasm;GO:0005634:nucleus;GO:0005886:plasma membrane;	GO:0005515:protein binding;	-	-
Blvrb	5.73	7.18	7.45	1.35	2.1	1.85	8.28831	2.09559	-1.98372	5e-05	0.000286738	Down	ENSMUSG00000040466	biliverdin reductase B (flavin reductase (NADPH)) [Source:MGI Symbol%3BAcc:MGI:2385271]	GO:0042167:heme catabolic process;GO:0055114:oxidation-reduction process;	GO:0005829:cytosol;	GO:0042602:riboflavin reductase (NADPH) activity;GO:0004074:biliverdin reductase activity;GO:0000166:nucleotide binding;	K05901	ko00740 Riboflavin metabolism;ko00860 Porphyrin and chlorophyll metabolism;ko01100 Metabolic pathways;ko01110 Biosynthesis of secondary metabolites;;
Mras	18.96	18.11	17.56	4.59	4.68	5	17.3476	4.38798	-1.9831	5e-05	0.000286738	Down	ENSMUSG00000032470	muscle and microspikes RAS [Source:MGI Symbol%3BAcc:MGI:1100856]	GO:0007264:small GTPase mediated signal transduction;GO:0006184:obsolete GTP catabolic process;	GO:0005886:plasma membrane;	GO:0030742:GTP-dependent protein binding;GO:0003924:GTPase activity;GO:0005525:GTP binding;	K07831	ko04010 MAPK signaling pathway;ko04014 Ras signaling pathway;ko04015 Rap1 signaling pathway;ko04072 Phospholipase D signaling pathway;ko04137 Mitophagy - animal;ko04140 Autophagy - animal;ko04218 Cellular senescence;ko04371 Apelin signaling pathway;ko04625 C-type lectin receptor signaling pathway;ko04810 Regulation of actin cytoskeleton;ko05205 Proteoglycans in cancer;;
Cyhr1	4.33	1.93	3.76	1.37	0.72	0.5	3.75655	0.951287	-1.98145	0.00175	0.00829026	Down	ENSMUSG00000053929	cysteine and histidine rich 1 [Source:MGI Symbol%3BAcc:MGI:1859320]	-	GO:0005737:cytoplasm;GO:0005635:nuclear envelope;	GO:0046872:metal ion binding;GO:0005515:protein binding;	-	-
Nedd9	9.81	12.11	10.87	2.66	2.64	3.3	10.4012	2.64857	-1.97347	5e-05	0.000286738	Down	ENSMUSG00000021365	neural precursor cell expressed%2C developmentally down-regulated gene 9 [Source:MGI Symbol%3BAcc:MGI:97302]	GO:0007155:cell adhesion;GO:0040008:regulation of growth;GO:0051301:cell division;	GO:0005737:cytoplasm;GO:0000922:spindle pole;GO:0005634:nucleus;	-	K16832	;
Stau1	1.24	1.29	1.67	0.3	0.53	0.27	1.50691	0.38389	-1.97282	0.0031	0.0139667	Down	ENSMUSG00000039536	staufen double-stranded RNA binding protein 1 [Source:MGI Symbol%3BAcc:MGI:1338864]	GO:0008298:intracellular mRNA localization;	GO:0043005:neuron projection;GO:0010494:cytoplasmic stress granule;GO:0005783:endoplasmic reticulum;GO:0043025:neuronal cell body;	GO:0003725:double-stranded RNA binding;GO:0008157:protein phosphatase 1 binding;	K17597	;
H2-K2	1.24	0.21	1.17	0.36	0.15	0.17	0.937274	0.238966	-1.97167	0.00095	0.00470637	Down	ENSMUSG00000067203	histocompatibility 2%2C K region locus 2 [Source:MGI Symbol%3BAcc:MGI:95906]	-	-	-	-	-
Atp1b2	5.14	2.83	2.76	1.43	0.61	0.78	3.56648	0.912127	-1.96719	5e-05	0.000286738	Down	ENSMUSG00000041329	ATPase%2C Na+/K+ transporting%2C beta 2 polypeptide [Source:MGI Symbol%3BAcc:MGI:88109]	GO:0007155:cell adhesion;GO:0006813:potassium ion transport;GO:0006814:sodium ion transport;	GO:0005737:cytoplasm;GO:0016324:apical plasma membrane;GO:0005890:sodium:potassium-exchanging ATPase complex;	GO:0005391:sodium:potassium-exchanging ATPase activity;	K01540	ko04022 cGMP-PKG signaling pathway;ko04024 cAMP signaling pathway;ko04260 Cardiac muscle contraction;ko04261 Adrenergic signaling in cardiomyocytes;ko04911 Insulin secretion;ko04918 Thyroid hormone synthesis;ko04919 Thyroid hormone signaling pathway;ko04925 Aldosterone synthesis and secretion;ko04960 Aldosterone-regulated sodium reabsorption;ko04961 Endocrine and other factor-regulated calcium re…
H2bc9	0.84	0.54	0.57	0.11	0.35	0.06	0.691638	0.17696	-1.9666	0.00475	0.0206883	Down	ENSMUSG00000114456	H2B clustered histone 9 [Source:MGI Symbol%3BAcc:MGI:2448387]	GO:0042742:defense response to bacterium;GO:0006334:nucleosome assembly;	GO:0000786:nucleosome;GO:0005634:nucleus;	GO:0003677:DNA binding;GO:0046982:protein heterodimerization activity;	K11252	ko04613 Neutrophil extracellular trap formation;ko05034 Alcoholism;ko05203 Viral carcinogenesis;ko05322 Systemic lupus erythematosus;;
Aopep	3.63	2.6	3.41	0.94	0.83	0.77	3.43879	0.880657	-1.96525	5e-05	0.000286738	Down	ENSMUSG00000021458	aminopeptidase O [Source:MGI Symbol%3BAcc:MGI:1919311]	-	-	-	-	-
Add3	4.81	12.02	11.05	2.02	3.28	2.05	8.8166	2.25943	-1.96427	5e-05	0.000286738	Down	ENSMUSG00000025026	adducin 3 (gamma) [Source:MGI Symbol%3BAcc:MGI:1351615]	GO:0042493:response to drug;	GO:0005911:cell-cell junction;GO:0005856:cytoskeleton;GO:0005886:plasma membrane;GO:0005938:cell cortex;GO:0000794:condensed nuclear chromosome;	GO:0046872:metal ion binding;GO:0003779:actin binding;GO:0005516:calmodulin binding;GO:0005080:protein kinase C binding;GO:0005198:structural molecule activity;	K18622	;
Lgr5	0.4	0.64	0.67	0.19	0.1	0.16	0.56054	0.143948	-1.96127	0.0038	0.016858	Down	ENSMUSG00000020140	leucine rich repeat containing G protein coupled receptor 5 [Source:MGI Symbol%3BAcc:MGI:1341817]	-	-	-	-	-
Txnip	426.27	114.6	125.58	44.08	67.82	68.86	223.871	57.566	-1.95938	5e-05	0.000286738	Down	ENSMUSG00000038393	thioredoxin interacting protein [Source:MGI Symbol%3BAcc:MGI:1889549]	GO:0000122:negative regulation of transcription by RNA polymerase II;GO:0043086:negative regulation of catalytic activity;GO:0042127:regulation of cell proliferation;GO:0043065:positive regulation of apoptotic process;GO:0051782:negative regulation of cell division;GO:0048008:platelet-derived growth factor receptor signaling pathway;GO:0030216:keratinocyte differentiation;GO:0071228:cellular resp…	GO:0005758:mitochondrial intermembrane space;GO:0005634:nucleus;	GO:0031625:ubiquitin protein ligase binding;GO:0004857:enzyme inhibitor activity;	-	-
Abca9	0.48	1.48	1.15	0.13	0.49	0.21	0.96489	0.248196	-1.95889	5e-05	0.000286738	Down	ENSMUSG00000041797	ATP-binding cassette%2C sub-family A (ABC1)%2C member 9 [Source:MGI Symbol%3BAcc:MGI:2386796]	GO:0006810:transport;GO:0006200:obsolete ATP catabolic process;	GO:0005739:mitochondrion;GO:0016021:integral component of membrane;	GO:0005524:ATP binding;GO:0016887:ATPase activity;	K05651	ko02010 ABC transporters;;
Gm5864	3.05	1.2	1.05	0.77	0.3	0.34	2.17807	0.561854	-1.95478	0.0001	0.000561702	Down	ENSMUSG00000107211	predicted gene 5864 [Source:MGI Symbol%3BAcc:MGI:3648579]	-	-	-	-	-
Rnase4	249.58	237.24	266.94	81.73	59.64	58.69	271.082	70.2341	-1.94849	5e-05	0.000286738	Down	ENSMUSG00000021876	ribonuclease%2C RNase A family 4 [Source:MGI Symbol%3BAcc:MGI:1926217]	-	GO:0005576:extracellular region;	GO:0003676:nucleic acid binding;GO:0004522:ribonuclease A activity;	K16632	;
Bsg	3.29	3.26	5.29	1.72	0.79	0.59	4.42974	1.15044	-1.94503	0.0017	0.00807755	Down	ENSMUSG00000023175	basigin [Source:MGI Symbol%3BAcc:MGI:88208]	-	GO:0042383:sarcolemma;GO:0002080:acrosomal membrane;GO:0045121:membrane raft;GO:0016021:integral component of membrane;GO:0005739:mitochondrion;	GO:0005537:mannose binding;	K06535	;
Erc2	0.68	1.12	1.01	0.4	0.16	0.19	1.09216	0.283861	-1.94393	0.0045	0.0197164	Down	ENSMUSG00000040640	ELKS/RAB6-interacting/CAST family member 2 [Source:MGI Symbol%3BAcc:MGI:1098749]	-	GO:0043195:terminal bouton;GO:0030426:growth cone;GO:0042734:presynaptic membrane;GO:0014069:postsynaptic density;GO:0043025:neuronal cell body;	GO:0030165:PDZ domain binding;	-	-
Fam221a	1.17	0.99	1.49	0.2	0.37	0.41	1.20302	0.31304	-1.94223	0.0005	0.00258246	Down	ENSMUSG00000047115	family with sequence similarity 221%2C member A [Source:MGI Symbol%3BAcc:MGI:2442161]	-	-	-	-	-
Stard8	0.6	0.94	0.85	0.24	0.22	0.17	0.749301	0.195223	-1.94042	5e-05	0.000286738	Down	ENSMUSG00000031216	START domain containing 8 [Source:MGI Symbol%3BAcc:MGI:2448556]	GO:0007165:signal transduction;	GO:0030054:cell junction;GO:0005622:intracellular;	GO:0005096:GTPase activator activity;	-	-
Lgr5	0.14	0.75	1.11	0.07	0.26	0.2	0.618316	0.161229	-1.93923	0.01055	0.0422056	Down	ENSMUSG00000020140	leucine rich repeat containing G protein coupled receptor 5 [Source:MGI Symbol%3BAcc:MGI:1341817]	-	-	-	-	-
Tcf20	0.88	2.75	2.25	0.49	0.73	0.36	1.81321	0.473177	-1.93809	5e-05	0.000286738	Down	ENSMUSG00000041852	transcription factor 20 [Source:MGI Symbol%3BAcc:MGI:108399]	-	-	-	K03950	ko00190 Oxidative phosphorylation;ko01100 Metabolic pathways;ko04714 Thermogenesis;ko04723 Retrograde endocannabinoid signaling;ko04932 Non-alcoholic fatty liver disease;ko05010 Alzheimer disease;ko05012 Parkinson disease;ko05014 Amyotrophic lateral sclerosis;ko05016 Huntington disease;ko05020 Prion disease;ko05022 Pathways of neurodegeneration - multiple diseases;;
Trim2	10.45	11.01	11.45	1.63	4.5	2.86	10.2288	2.67925	-1.93274	5e-05	0.000286738	Down	ENSMUSG00000027993	tripartite motif-containing 2 [Source:MGI Symbol%3BAcc:MGI:1933163]	GO:0016567:protein ubiquitination;GO:0043523:regulation of neuron apoptotic process;	GO:0005737:cytoplasm;	GO:0004842:ubiquitin-protein transferase activity;GO:0017022:myosin binding;GO:0008270:zinc ion binding;	K11997	;
Krtap1-5	9.23	3.9	3.58	1.73	1.63	1.2	6.70764	1.75972	-1.93046	5e-05	0.000286738	Down	ENSMUSG00000047253	keratin associated protein 1-5 [Source:MGI Symbol%3BAcc:MGI:1916914]	-	-	-	-	-
Shld1	1.72	2.43	6.41	0.88	1.32	0.6	5.78213	1.51715	-1.93024	0.0076	0.0314968	Down	ENSMUSG00000044991	shieldin complex subunit 1 [Source:MGI Symbol%3BAcc:MGI:1920997]	-	-	-	-	-
2410022M11Rik	0.87	0.2	0.64	0.2	0.24	0.03	0.594492	0.156868	-1.9221	0.00535	0.0230349	Down	ENSMUSG00000100017	RIKEN cDNA 2410022M11 gene [Source:MGI Symbol%3BAcc:MGI:1917005]	-	-	-	-	-
Gm11611	0.68	1.46	1.04	0.22	0.41	0.24	1.1763	0.312342	-1.91306	0.0035	0.0156239	Down	ENSMUSG00000087042	predicted gene 11611 [Source:MGI Symbol%3BAcc:MGI:3707011]	-	-	-	-	-
Fos	11.54	2.78	3.67	2.47	1.34	1.17	6.23775	1.66207	-1.90805	5e-05	0.000286738	Down	ENSMUSG00000021250	FBJ osteosarcoma oncogene [Source:MGI Symbol%3BAcc:MGI:95574]	GO:0071277:cellular response to calcium ion;GO:0032496:response to lipopolysaccharide;GO:0030431:sleep;GO:0007179:transforming growth factor beta receptor signaling pathway;GO:0034614:cellular response to reactive oxygen species;GO:0051412:response to corticosterone;GO:0009612:response to mechanical stimulus;GO:0009629:response to gravity;GO:0007568:aging;GO:0009636:response to toxic substance;GO…	GO:0043005:neuron projection;GO:0016020:membrane;GO:0005730:nucleolus;GO:0005667:transcription factor complex;	GO:0046982:protein heterodimerization activity;GO:0044212:transcription regulatory region DNA binding;GO:0043565:sequence-specific DNA binding;GO:0003700:DNA-binding transcription factor activity;GO:0003690:double-stranded DNA binding;GO:0008134:transcription factor binding;GO:0070412:R-SMAD binding;	K04379	ko01522 Endocrine resistance;ko04010 MAPK signaling pathway;ko04024 cAMP signaling pathway;ko04210 Apoptosis;ko04380 Osteoclast differentiation;ko04620 Toll-like receptor signaling pathway;ko04657 IL-17 signaling pathway;ko04658 Th1 and Th2 cell differentiation;ko04659 Th17 cell differentiation;ko04660 T cell receptor signaling pathway;ko04662 B cell receptor signaling pathway;ko04668 TNF signali…
Gstm1	471.63	415.43	400.2	155.96	96.89	99.17	481.496	128.441	-1.90642	5e-05	0.000286738	Down	ENSMUSG00000058135	glutathione S-transferase%2C mu 1 [Source:MGI Symbol%3BAcc:MGI:95860]	GO:0035690:cellular response to drug;GO:0018916:nitrobenzene metabolic process;GO:0042178:xenobiotic catabolic process;GO:0006749:glutathione metabolic process;GO:0070458:cellular detoxification of nitrogen compound;	GO:0005576:extracellular region;GO:0005737:cytoplasm;	GO:0004364:glutathione transferase activity;GO:0005496:steroid binding;GO:0019899:enzyme binding;GO:0043295:glutathione binding;GO:0046982:protein heterodimerization activity;GO:0042803:protein homodimerization activity;	K00799	ko00480 Glutathione metabolism;ko00980 Metabolism of xenobiotics by cytochrome P450;ko00982 Drug metabolism - cytochrome P450;ko00983 Drug metabolism - other enzymes;ko01100 Metabolic pathways;ko01524 Platinum drug resistance;ko04212 Longevity regulating pathway - worm;ko05200 Pathways in cancer;ko05204 Chemical carcinogenesis;ko05225 Hepatocellular carcinoma;ko05418 Fluid shear stress and athero…
Uimc1	0.49	0.7	0.69	0.17	0.19	0.16	0.620045	0.165719	-1.90364	0.0011	0.00540941	Down	ENSMUSG00000025878	ubiquitin interaction motif containing 1 [Source:MGI Symbol%3BAcc:MGI:103185]	-	-	-	-	-
Adgrl2	2.44	10.31	7.72	0.63	2.66	2.38	6.3782	1.70771	-1.90109	5e-05	0.000286738	Down	ENSMUSG00000028184	adhesion G protein-coupled receptor L2 [Source:MGI Symbol%3BAcc:MGI:2139714]	-	-	-	K04593	;
Gm26813	2.4	1.31	1.27	0.68	0.29	0.41	1.62405	0.436396	-1.89589	5e-05	0.000286738	Down	ENSMUSG00000097819	predicted gene%2C 26813 [Source:MGI Symbol%3BAcc:MGI:5477307]	-	-	-	-	-
Krt14	4.06	6.08	6.19	1.43	1.27	1.79	5.72845	1.54007	-1.89515	5e-05	0.000286738	Down	ENSMUSG00000045545	keratin 14 [Source:MGI Symbol%3BAcc:MGI:96688]	GO:0030855:epithelial cell differentiation;GO:0010043:response to zinc ion;GO:0045110:intermediate filament bundle assembly;GO:0010212:response to ionizing radiation;	GO:0005737:cytoplasm;GO:0005730:nucleolus;GO:0045095:keratin filament;GO:0071944:cell periphery;	GO:0005515:protein binding;GO:0005198:structural molecule activity;	K07604	ko04915 Estrogen signaling pathway;ko05150 Staphylococcus aureus infection;;
Tjp2	7.2	10.14	4.45	0.7	2.84	2.63	6.95981	1.87283	-1.89383	5e-05	0.000286738	Down	ENSMUSG00000024812	tight junction protein 2 [Source:MGI Symbol%3BAcc:MGI:1341872]	-	GO:0009986:cell surface;GO:0005921:gap junction;GO:0005634:nucleus;GO:0005923:bicellular tight junction;GO:0005886:plasma membrane;	GO:0008022:protein C-terminus binding;	K06098	ko04530 Tight junction;ko05110 Vibrio cholerae infection;;
Rps27	6.4	5.79	6.55	1.57	2.71	0.92	10.4349	2.80999	-1.89278	0.0023	0.0106592	Down	ENSMUSG00000090733	ribosomal protein S27 [Source:MGI Symbol%3BAcc:MGI:1888676]	-	-	-	-	-
Cops5	6.38	7.48	2.73	2.19	0.97	1.44	6.81937	1.83793	-1.89155	0.00055	0.00282375	Down	ENSMUSG00000025917	COP9 signalosome subunit 5 [Source:MGI Symbol%3BAcc:MGI:1349415]	GO:0051726:regulation of cell cycle;GO:0045944:positive regulation of transcription by RNA polymerase II;GO:0046328:regulation of JNK cascade;GO:0006508:proteolysis;	GO:0005667:transcription factor complex;GO:0008180:COP9 signalosome;GO:0005737:cytoplasm;	GO:0046872:metal ion binding;GO:0008237:metallopeptidase activity;GO:0005515:protein binding;GO:0003713:transcription coactivator activity;	K09613	;
Zranb2	1.8	0.79	5.27	0.59	0.81	0.75	2.57613	0.696162	-1.88771	0.0075	0.0311295	Down	ENSMUSG00000028180	zinc finger%2C RAN-binding domain containing 2 [Source:MGI Symbol%3BAcc:MGI:1858211]	-	-	-	-	-
Scn1b	22.17	18.82	17.52	6.69	4.66	4.92	20.9849	5.67538	-1.88656	5e-05	0.000286738	Down	ENSMUSG00000019194	sodium channel%2C voltage-gated%2C type I%2C beta [Source:MGI Symbol%3BAcc:MGI:98247]	GO:0086091:regulation of heart rate by cardiac conduction;GO:0035725:sodium ion transmembrane transport;GO:2000649:regulation of sodium ion transmembrane transporter activity;GO:0010765:positive regulation of sodium ion transport;GO:0086002:cardiac muscle cell action potential involved in contraction;GO:0086047:membrane depolarization during Purkinje myocyte cell action potential;GO:0060307:regul…	GO:0001518:voltage-gated sodium channel complex;GO:0033268:node of Ranvier;GO:0030315:T-tubule;GO:0014704:intercalated disc;	GO:0005515:protein binding;GO:0019871:sodium channel inhibitor activity;GO:0086062:voltage-gated sodium channel activity involved in Purkinje myocyte action potential;	K04845	ko04261 Adrenergic signaling in cardiomyocytes;;
Mterf4	1.59	0.3	0.36	0.22	0.29	0.13	0.751589	0.203268	-1.88656	0.00595	0.0252925	Down	ENSMUSG00000026273	mitochondrial transcription termination factor 4 [Source:MGI Symbol%3BAcc:MGI:1918355]	GO:0043010:camera-type eye development;GO:0006364:rRNA processing;GO:0007507:heart development;GO:0006626:protein targeting to mitochondrion;GO:0006390:mitochondrial transcription;GO:0042255:ribosome assembly;	GO:0005762:mitochondrial large ribosomal subunit;	GO:0019843:rRNA binding;	K15032	;
Hoxb13	5.95	7.13	6.83	1.72	2.15	1.7	6.73635	1.82651	-1.88288	5e-05	0.000286738	Down	ENSMUSG00000049604	homeobox B13 [Source:MGI Symbol%3BAcc:MGI:107730]	GO:0001525:angiogenesis;GO:0060743:epithelial cell maturation involved in prostate gland development;GO:0006355:regulation of transcription, DNA-templated;GO:0033574:response to testosterone;GO:0060527:prostate epithelial cord arborization involved in prostate glandular acinus morphogenesis;GO:0040008:regulation of growth;	GO:0005667:transcription factor complex;	GO:0005515:protein binding;GO:0043565:sequence-specific DNA binding;GO:0003700:DNA-binding transcription factor activity;	-	-
Rgs3	4.59	3.58	2.96	1.02	1.2	0.86	8.41373	2.28509	-1.88049	0.0031	0.0139667	Down	ENSMUSG00000059810	regulator of G-protein signaling 3 [Source:MGI Symbol%3BAcc:MGI:1354734]	-	-	-	-	-
Nptx1	8.84	13.16	13.06	2.02	3.69	4.15	11.0087	2.99091	-1.87998	5e-05	0.000286738	Down	ENSMUSG00000025582	neuronal pentraxin 1 [Source:MGI Symbol%3BAcc:MGI:107811]	GO:0035865:cellular response to potassium ion;GO:0006839:mitochondrial transport;GO:0043653:mitochondrial fragmentation involved in apoptotic process;GO:0060385:axonogenesis involved in innervation;GO:0071333:cellular response to glucose stimulus;	GO:0043005:neuron projection;GO:0005739:mitochondrion;GO:0030133:transport vesicle;GO:0005886:plasma membrane;	GO:0046872:metal ion binding;	-	-
Rassf9	5.32	6.57	7.14	1.84	1.69	1.78	6.8155	1.85376	-1.87836	5e-05	0.000286738	Down	ENSMUSG00000044921	Ras association (RalGDS/AF-6) domain family (N-terminal) member 9 [Source:MGI Symbol%3BAcc:MGI:2384307]	GO:0006605:protein targeting;GO:0016197:endosomal transport;GO:0007165:signal transduction;	GO:0005829:cytosol;GO:0012510:trans-Golgi network transport vesicle membrane;GO:0055037:recycling endosome;	GO:0019899:enzyme binding;GO:0019904:protein domain specific binding;GO:0005215:transporter activity;	K09856	;
Rtn4rl1	18.78	23.16	23.23	6.06	5.46	6.71	21.0172	5.71844	-1.87788	5e-05	0.000286738	Down	ENSMUSG00000045287	reticulon 4 receptor-like 1 [Source:MGI Symbol%3BAcc:MGI:2661375]	GO:0031103:axon regeneration;	GO:0046658:anchored component of plasma membrane;GO:0009897:external side of plasma membrane;GO:0045121:membrane raft;GO:0016021:integral component of membrane;	-	K16660	;
Dnmt3a	1.81	4.96	5.75	0.92	1.94	0.64	3.81239	1.0382	-1.87661	5e-05	0.000286738	Down	ENSMUSG00000020661	DNA methyltransferase 3A [Source:MGI Symbol%3BAcc:MGI:1261827]	GO:0000122:negative regulation of transcription by RNA polymerase II;GO:0006346:methylation-dependent chromatin silencing;GO:0090116:C-5 methylation of cytosine;GO:0044027:hypermethylation of CpG island;GO:0046499:S-adenosylmethioninamine metabolic process;GO:0007283:spermatogenesis;GO:0010424:DNA methylation on cytosine within a CG sequence;GO:0010216:maintenance of DNA methylation;GO:0043045:DN…	GO:0000791:euchromatin;GO:0005737:cytoplasm;GO:0005730:nucleolus;GO:0000775:chromosome, centromeric region;GO:0005720:nuclear heterochromatin;GO:0016363:nuclear matrix;	GO:0005515:protein binding;GO:0045322:unmethylated CpG binding;GO:0046872:metal ion binding;GO:0003682:chromatin binding;GO:0051718:DNA (cytosine-5-)-methyltransferase activity, acting on CpG substrates;	K17398	ko00270 Cysteine and methionine metabolism;ko01100 Metabolic pathways;ko05206 MicroRNAs in cancer;;
Myh14	3.55	4.21	4.33	0.84	1.66	0.92	3.76951	1.02938	-1.8726	5e-05	0.000286738	Down	ENSMUSG00000030739	myosin%2C heavy polypeptide 14 [Source:MGI Symbol%3BAcc:MGI:1919210]	GO:0030048:actin filament-based movement;GO:0006200:obsolete ATP catabolic process;	GO:0030426:growth cone;GO:0005737:cytoplasm;GO:0030424:axon;GO:0001725:stress fiber;GO:0016459:myosin complex;	GO:0030898:actin-dependent ATPase activity;GO:0000146:microfilament motor activity;GO:0051015:actin filament binding;GO:0005524:ATP binding;	K10352	ko04270 Vascular smooth muscle contraction;ko04530 Tight junction;ko04810 Regulation of actin cytoskeleton;ko05130 Pathogenic Escherichia coli infection;;
Hdgf	2.51	2.69	2.8	0.61	1.09	0.55	3.57866	0.978167	-1.87127	0.0018	0.00850837	Down	ENSMUSG00000004897	heparin binding growth factor [Source:MGI Symbol%3BAcc:MGI:1194494]	GO:0000122:negative regulation of transcription by RNA polymerase II;GO:0008283:cell proliferation;GO:0006987:obsolete activation of signaling protein activity involved in unfolded protein response;	GO:0017053:transcriptional repressor complex;GO:0005615:extracellular space;GO:0005737:cytoplasm;	GO:0008083:growth factor activity;GO:0000166:nucleotide binding;GO:0001222:transcription corepressor binding;GO:0008201:heparin binding;GO:0003677:DNA binding;	K16641	;
Spns2	12.54	15.51	14.3	4.09	3.49	4.33	13.7668	3.76483	-1.87054	5e-05	0.000286738	Down	ENSMUSG00000040447	spinster homolog 2 [Source:MGI Symbol%3BAcc:MGI:2384936]	GO:0043029:T cell homeostasis;GO:0001782:B cell homeostasis;GO:0055085:transmembrane transport;GO:0006869:lipid transport;GO:0048073:regulation of eye pigmentation;GO:0002920:regulation of humoral immune response;GO:0060348:bone development;	GO:0016021:integral component of membrane;	-	-	-
Fam219a	3.48	0.59	2.43	0.54	0.68	0.64	2.12622	0.58191	-1.86942	0.00965	0.0390358	Down	ENSMUSG00000028439	family with sequence similarity 219%2C member A [Source:MGI Symbol%3BAcc:MGI:1919151]	-	-	-	-	-
Zfp747	3.83	2.48	2.88	0.93	0.87	0.81	3.05709	0.839328	-1.86485	5e-05	0.000286738	Down	ENSMUSG00000054381	zinc finger protein 747 [Source:MGI Symbol%3BAcc:MGI:2443581]	-	-	GO:0046872:metal ion binding;	K09228	ko05168 Herpes simplex virus 1 infection;;
Slc66a1	0.91	0.6	0.69	0.15	0.28	0.2	0.754202	0.20728	-1.86337	0.01	0.0402622	Down	ENSMUSG00000028744	solute carrier family 66 member 1 [Source:MGI Symbol%3BAcc:MGI:2384837]	-	-	-	-	-
Mrps9	0.53	0.79	0.95	0.18	0.29	0.16	0.779402	0.214537	-1.86114	0.00585	0.024952	Down	ENSMUSG00000060679	mitochondrial ribosomal protein S9 [Source:MGI Symbol%3BAcc:MGI:1916777]	-	-	-	-	-
Csrp2	173.36	173.41	189.61	52.1	52.69	46.42	247.424	68.1341	-1.86053	5e-05	0.000286738	Down	ENSMUSG00000020186	cysteine and glycine-rich protein 2 [Source:MGI Symbol%3BAcc:MGI:1202907]	-	-	-	-	-
Gm13657	1.3	1.16	1.19	0.29	0.33	0.42	1.26313	0.348095	-1.85946	5e-05	0.000286738	Down	ENSMUSG00000086813	predicted gene 13657 [Source:MGI Symbol%3BAcc:MGI:3650031]	-	-	-	-	-
Sat1	4.25	1.49	7.39	2.15	0.77	0.71	4.85358	1.33828	-1.85867	0.0015	0.00718282	Down	ENSMUSG00000025283	spermidine/spermine N1-acetyl transferase 1 [Source:MGI Symbol%3BAcc:MGI:98233]	-	-	-	-	-
Rpl13a	75.95	42.39	60.36	17.21	18.28	15.18	87.131	24.0576	-1.85669	5e-05	0.000286738	Down	ENSMUSG00000074129	ribosomal protein L13A [Source:MGI Symbol%3BAcc:MGI:1351455]	-	-	-	K02872	ko03010 Ribosome;ko05171 Coronavirus disease - COVID-19;;
Camk1	0.69	1.12	1.53	0.34	0.3	0.3	1.19547	0.330809	-1.8535	0.0084	0.0344752	Down	ENSMUSG00000030272	calcium/calmodulin-dependent protein kinase I [Source:MGI Symbol%3BAcc:MGI:1098535]	-	-	-	-	-
Flot2	1.9	4.13	3.84	1.08	0.72	0.98	3.24181	0.897088	-1.85348	5e-05	0.000286738	Down	ENSMUSG00000061981	flotillin 2 [Source:MGI Symbol%3BAcc:MGI:103309]	GO:0007155:cell adhesion;	GO:0005768:endosome;GO:0009986:cell surface;GO:0030139:endocytic vesicle;GO:0002080:acrosomal membrane;GO:0016600:flotillin complex;	GO:0035255:ionotropic glutamate receptor binding;	K07192	ko04910 Insulin signaling pathway;;
B4galt6	38.45	44.9	43.27	9.36	14.21	12.82	39.6857	11.0135	-1.84935	5e-05	0.000286738	Down	ENSMUSG00000056124	UDP-Gal:betaGlcNAc beta 1%2C4-galactosyltransferase%2C polypeptide 6 [Source:MGI Symbol%3BAcc:MGI:1928380]	GO:0005975:carbohydrate metabolic process;GO:0030148:sphingolipid biosynthetic process;	GO:0005794:Golgi apparatus;GO:0016021:integral component of membrane;	GO:0046872:metal ion binding;GO:0008489:UDP-galactose:glucosylceramide beta-1,4-galactosyltransferase activity;	K07553	ko00600 Sphingolipid metabolism;ko01100 Metabolic pathways;;
Gstm2-ps1	3.66	0.69	1.55	0.66	0.44	0.58	2.90167	0.806576	-1.847	0.0019	0.00895013	Down	ENSMUSG00000107369	glutathione S-transferase mu 2 (muscle)%2C pseudogene 1 [Source:MGI Symbol%3BAcc:MGI:3648223]	-	-	-	-	-
Atf3	50.1	5.86	5.3	8.22	5.54	4.2	21.6789	6.03063	-1.84591	5e-05	0.000286738	Down	ENSMUSG00000026628	activating transcription factor 3 [Source:MGI Symbol%3BAcc:MGI:109384]	-	-	-	K09032	;
Fam118a	13.03	14.65	15.24	3.8	3.95	4.55	14.2886	3.97911	-1.84435	5e-05	0.000286738	Down	ENSMUSG00000022434	family with sequence similarity 118%2C member A [Source:MGI Symbol%3BAcc:MGI:1920475]	-	-	-	-	-
Nudt13	9.85	5.04	5.12	2.1	1.5	2.19	6.74616	1.88444	-1.83993	5e-05	0.000286738	Down	ENSMUSG00000021809	nudix (nucleoside diphosphate linked moiety X)-type motif 13 [Source:MGI Symbol%3BAcc:MGI:1914975]	-	GO:0005739:mitochondrion;	GO:0046872:metal ion binding;GO:0016787:hydrolase activity;	K03426	ko00760 Nicotinate and nicotinamide metabolism;ko01100 Metabolic pathways;ko04146 Peroxisome;;
Nudt13	0.54	0.62	1.6	0.22	0.36	0.21	0.89636	0.250727	-1.83796	0.01145	0.0452527	Down	ENSMUSG00000021809	nudix (nucleoside diphosphate linked moiety X)-type motif 13 [Source:MGI Symbol%3BAcc:MGI:1914975]	-	-	-	-	-
Jarid2	7.09	5.95	6.36	2.21	1.96	1.43	6.09095	1.70563	-1.83636	5e-05	0.000286738	Down	ENSMUSG00000038518	jumonji%2C AT rich interactive domain 2 [Source:MGI Symbol%3BAcc:MGI:104813]	GO:0000122:negative regulation of transcription by RNA polymerase II;GO:0008285:negative regulation of cell proliferation;GO:0048538:thymus development;GO:0048863:stem cell differentiation;GO:0001889:liver development;GO:0051574:positive regulation of histone H3-K9 methylation;GO:0048536:spleen development;GO:0031061:negative regulation of histone methylation;	GO:0035098:ESC/E(Z) complex;	GO:0005515:protein binding;GO:0032452:histone demethylase activity;GO:0003677:DNA binding;GO:0003682:chromatin binding;	K11478	ko04550 Signaling pathways regulating pluripotency of stem cells;;
Rpl23	92.91	38.15	42.73	9.86	33.73	7.78	80.6188	22.5976	-1.83495	0.012	0.0471478	Down	ENSMUSG00000071415	ribosomal protein L23 [Source:MGI Symbol%3BAcc:MGI:1929455]	-	-	-	-	-
Rab27b	0.55	0.36	1.09	0.16	0.07	0.35	0.655114	0.18426	-1.83	0.0001	0.000561702	Down	ENSMUSG00000024511	RAB27B%2C member RAS oncogene family [Source:MGI Symbol%3BAcc:MGI:1931295]	GO:0007264:small GTPase mediated signal transduction;GO:0045921:positive regulation of exocytosis;GO:0071985:multivesicular body sorting pathway;GO:0015031:protein transport;	GO:0005795:Golgi stack;GO:0032585:multivesicular body membrane;GO:0030140:trans-Golgi network transport vesicle;GO:0016324:apical plasma membrane;GO:0042589:zymogen granule membrane;	GO:0019003:GDP binding;GO:0019904:protein domain specific binding;GO:0003924:GTPase activity;GO:0005525:GTP binding;	K07886	ko04972 Pancreatic secretion;;
Ewsr1	0.73	0.59	1.93	0.27	0.39	0.27	1.19299	0.336059	-1.8278	0.0075	0.0311295	Down	ENSMUSG00000009079	Ewing sarcoma breakpoint region 1 [Source:MGI Symbol%3BAcc:MGI:99960]	-	-	-	K13209	ko05202 Transcriptional misregulation in cancer;;
Prss42	0.47	0.77	1.11	0.31	0.22	0.14	0.830776	0.234595	-1.82429	0.00255	0.0116989	Down	ENSMUSG00000044664	protease%2C serine 42 [Source:MGI Symbol%3BAcc:MGI:2665280]	GO:0006508:proteolysis;	GO:0005576:extracellular region;	GO:0004252:serine-type endopeptidase activity;	-	-
Fam20a	7	8.18	8.83	2.49	2.78	1.73	7.98029	2.25849	-1.82108	5e-05	0.000286738	Down	ENSMUSG00000020614	FAM20A%2C golgi associated secretory pathway pseudokinase [Source:MGI Symbol%3BAcc:MGI:2388266]	GO:0070166:enamel mineralization;	GO:0005576:extracellular region;	-	-	-
Efna3	17.53	12.33	13.47	4.19	4.14	4.39	14.6148	4.14879	-1.81667	5e-05	0.000286738	Down	ENSMUSG00000028039	ephrin A3 [Source:MGI Symbol%3BAcc:MGI:106644]	GO:0048013:ephrin receptor signaling pathway;GO:0045664:regulation of neuron differentiation;	GO:0005886:plasma membrane;GO:0031225:anchored component of membrane;	GO:0046875:ephrin receptor binding;	K05462	ko04010 MAPK signaling pathway;ko04014 Ras signaling pathway;ko04015 Rap1 signaling pathway;ko04151 PI3K-Akt signaling pathway;ko04360 Axon guidance;ko05206 MicroRNAs in cancer;;
Sqstm1	5.54	1.75	4.02	1.32	1.35	0.63	5.9986	1.70637	-1.8137	0.0072	0.0300126	Down	ENSMUSG00000015837	sequestosome 1 [Source:MGI Symbol%3BAcc:MGI:107931]	-	-	-	-	-
Lynx1	27.56	24.97	23.93	8.02	6.93	7.55	24.5386	6.99902	-1.80983	5e-05	0.000286738	Down	ENSMUSG00000022594	Ly6/neurotoxin 1 [Source:MGI Symbol%3BAcc:MGI:1345180]	GO:0007271:synaptic transmission, cholinergic;	GO:0005886:plasma membrane;	GO:0005515:protein binding;GO:0008200:ion channel inhibitor activity;GO:0030550:acetylcholine receptor inhibitor activity;	-	-
Rnf20	0.9	1.19	3.05	0.51	0.6	0.37	1.60857	0.459075	-1.80897	5e-05	0.000286738	Down	ENSMUSG00000028309	ring finger protein 20 [Source:MGI Symbol%3BAcc:MGI:1925927]	GO:0000209:protein polyubiquitination;GO:0030336:negative regulation of cell migration;GO:0010390:histone monoubiquitination;GO:0031062:positive regulation of histone methylation;GO:0006511:ubiquitin-dependent protein catabolic process;GO:0033523:histone H2B ubiquitination;GO:0045893:positive regulation of transcription, DNA-templated;	GO:0005730:nucleolus;GO:0033503:HULC complex;	GO:0002039:p53 binding;GO:0042393:histone binding;GO:0008270:zinc ion binding;GO:0004842:ubiquitin-protein transferase activity;GO:0031625:ubiquitin protein ligase binding;GO:0003713:transcription coactivator activity;GO:0003682:chromatin binding;	K10696	;
Gm7694	4.35	4.33	3.39	1.06	1.27	1.25	3.89013	1.11149	-1.80732	5e-05	0.000286738	Down	ENSMUSG00000102752	predicted gene 7694 [Source:MGI Symbol%3BAcc:MGI:3649135]	-	-	-	K16513	ko04713 Circadian entrainment;;
Elmo1	1.71	3.81	3.26	0.73	0.84	1.01	2.7443	0.784131	-1.80727	5e-05	0.000286738	Down	ENSMUSG00000041112	engulfment and cell motility 1 [Source:MGI Symbol%3BAcc:MGI:2153044]	GO:0016601:Rac protein signal transduction;GO:0006928:movement of cell or subcellular component;GO:0006911:phagocytosis, engulfment;GO:0006915:apoptotic process;GO:0030036:actin cytoskeleton organization;	GO:0005737:cytoplasm;GO:0005856:cytoskeleton;GO:0005886:plasma membrane;	GO:0005543:phospholipid binding;GO:0017124:SH3 domain binding;	K12366	ko04062 Chemokine signaling pathway;ko05100 Bacterial invasion of epithelial cells;ko05131 Shigellosis;ko05132 Salmonella infection;ko05135 Yersinia infection;;
Fam221a	3.05	2.51	3.64	1.19	0.69	0.8	3.41358	0.975497	-1.80708	5e-05	0.000286738	Down	ENSMUSG00000047115	family with sequence similarity 221%2C member A [Source:MGI Symbol%3BAcc:MGI:2442161]	-	-	-	-	-
Nrp2	1.95	2.23	1.85	0.63	0.64	0.51	1.8872	0.539328	-1.80701	5e-05	0.000286738	Down	ENSMUSG00000025969	neuropilin 2 [Source:MGI Symbol%3BAcc:MGI:1100492]	GO:0007411:axon guidance;GO:0001525:angiogenesis;GO:0038084:vascular endothelial growth factor signaling pathway;GO:0050919:negative chemotaxis;GO:0007507:heart development;GO:0007155:cell adhesion;GO:0001755:neural crest cell migration;	GO:0030424:axon;GO:0016021:integral component of membrane;GO:0005886:plasma membrane;	GO:0046872:metal ion binding;GO:0017154:semaphorin receptor activity;GO:0005021:vascular endothelial growth factor-activated receptor activity;GO:0005515:protein binding;GO:0008201:heparin binding;	K06819	;
Eral1	2.18	0.55	1.83	0.77	0.29	0.26	1.55918	0.445796	-1.80634	0.0111	0.0440604	Down	ENSMUSG00000020832	Era (G-protein)-like 1 (E. coli) [Source:MGI Symbol%3BAcc:MGI:1889295]	-	-	-	-	-
Elf3	37.48	36.88	31.79	10.88	9.07	11.52	36.3123	10.4455	-1.79757	5e-05	0.000286738	Down	ENSMUSG00000003051	E74-like factor 3 [Source:MGI Symbol%3BAcc:MGI:1101781]	GO:0045892:negative regulation of transcription, DNA-templated;GO:0006954:inflammatory response;GO:0071709:membrane assembly;GO:0001824:blastocyst development;GO:0007182:common-partner SMAD protein phosphorylation;GO:0060056:mammary gland involution;GO:0051693:actin filament capping;GO:0043001:Golgi to plasma membrane protein transport;GO:0045944:positive regulation of transcription by RNA polyme…	GO:0008091:spectrin;GO:0032437:cuticular plate;GO:0005886:plasma membrane;GO:0031430:M band;GO:0005794:Golgi apparatus;GO:0005730:nucleolus;	GO:0003700:DNA-binding transcription factor activity;GO:0030506:ankyrin binding;GO:0005543:phospholipid binding;GO:0005200:structural constituent of cytoskeleton;GO:0003713:transcription coactivator activity;GO:0005516:calmodulin binding;GO:0043565:sequence-specific DNA binding;GO:0003779:actin binding;	K09429	;
Dedd2	0.99	0.88	1.47	0.23	0.49	0.27	1.16903	0.336283	-1.79757	0.00125	0.00607754	Down	ENSMUSG00000054499	death effector domain-containing DNA binding protein 2 [Source:MGI Symbol%3BAcc:MGI:1914629]	-	-	-	-	-
6330403L08Rik	1.17	1.49	1.35	0.41	0.43	0.35	1.25938	0.362731	-1.79574	5e-05	0.000286738	Down	ENSMUSG00000075585	RIKEN cDNA 6330403L08 gene [Source:MGI Symbol%3BAcc:MGI:1917994]	-	-	-	-	-
Csrp2	112.4	121.66	118.27	35.26	36.13	32.77	156.188	45.0306	-1.7943	5e-05	0.000286738	Down	ENSMUSG00000020186	cysteine and glycine-rich protein 2 [Source:MGI Symbol%3BAcc:MGI:1202907]	GO:0007275:multicellular organism development;GO:0045445:myoblast differentiation;	GO:0005634:nucleus;	GO:0008270:zinc ion binding;GO:0005515:protein binding;	K09377	;
Arrdc4	29.54	22.73	23.13	7.59	7.28	7.67	24.2837	7.0195	-1.79055	5e-05	0.000286738	Down	ENSMUSG00000042659	arrestin domain containing 4 [Source:MGI Symbol%3BAcc:MGI:1913662]	-	-	-	-	-
Mttp	3.13	5.89	8.29	1.63	2.14	1.35	5.48229	1.58569	-1.78967	5e-05	0.000286738	Down	ENSMUSG00000028158	microsomal triglyceride transfer protein [Source:MGI Symbol%3BAcc:MGI:106926]	GO:0042953:lipoprotein transport;GO:0006641:triglyceride metabolic process;GO:0006869:lipid transport;GO:0042632:cholesterol homeostasis;GO:0006497:protein lipidation;GO:0008203:cholesterol metabolic process;GO:0051592:response to calcium ion;	GO:0031526:brush border membrane;GO:0005791:rough endoplasmic reticulum;GO:0031528:microvillus membrane;GO:0016323:basolateral plasma membrane;GO:0005794:Golgi apparatus;	GO:0008289:lipid binding;GO:0034185:apolipoprotein binding;GO:0005319:lipid transporter activity;GO:0046982:protein heterodimerization activity;	K14463	ko04975 Fat digestion and absorption;;
Vtcn1	1.95	1.72	1.99	0.5	0.38	0.81	1.88038	0.54421	-1.78879	5e-05	0.000286738	Down	ENSMUSG00000051076	V-set domain containing T cell activation inhibitor 1 [Source:MGI Symbol%3BAcc:MGI:3039619]	GO:0050868:negative regulation of T cell activation;GO:0001562:response to protozoan;GO:0072643:interferon-gamma secretion;GO:0072602:interleukin-4 secretion;	GO:0009897:external side of plasma membrane;GO:0031225:anchored component of membrane;	GO:0005102:signaling receptor binding;	K06747	ko04514 Cell adhesion molecules;;
Zcchc24	12.97	7.38	11.21	3.88	2.59	2.95	10.1451	2.94813	-1.78291	5e-05	0.000286738	Down	ENSMUSG00000055538	zinc finger%2C CCHC domain containing 24 [Source:MGI Symbol%3BAcc:MGI:1919168]	-	-	-	-	-
Pgd	0.35	0.71	0.75	0.24	0.14	0.16	0.57826	0.168165	-1.78184	5e-05	0.000286738	Down	ENSMUSG00000028961	phosphogluconate dehydrogenase [Source:MGI Symbol%3BAcc:MGI:97553]	-	-	-	-	-
Bhlha15	2.66	4.47	3.51	0.73	1.44	1.04	3.43381	0.9996	-1.78039	5e-05	0.000286738	Down	ENSMUSG00000052271	basic helix-loop-helix family%2C member a15 [Source:MGI Symbol%3BAcc:MGI:891976]	GO:0007267:cell-cell signaling;GO:0045944:positive regulation of transcription by RNA polymerase II;GO:0042593:glucose homeostasis;GO:0006851:mitochondrial calcium ion transmembrane transport;GO:0007030:Golgi organization;GO:0048469:cell maturation;GO:0007186:G protein-coupled receptor signaling pathway;GO:0019722:calcium-mediated signaling;GO:0048312:intracellular distribution of mitochondria;	GO:0005634:nucleus;	GO:0003677:DNA binding;GO:0042803:protein homodimerization activity;	K08040	ko04950 Maturity onset diabetes of the young;;
Nedd4l	1.09	0.85	0.79	0.39	0.26	0.17	0.85123	0.247923	-1.77966	0.00095	0.00470637	Down	ENSMUSG00000024589	neural precursor cell expressed%2C developmentally down-regulated gene 4-like [Source:MGI Symbol%3BAcc:MGI:1933754]	GO:0003085:negative regulation of systemic arterial blood pressure;GO:0006513:protein monoubiquitination;GO:0009651:response to salt stress;GO:0010766:negative regulation of sodium ion transport;GO:0010765:positive regulation of sodium ion transport;GO:0045732:positive regulation of protein catabolic process;GO:1901016:regulation of potassium ion transmembrane transporter activity;GO:2000810:regu…	GO:0005737:cytoplasm;GO:0005634:nucleus;	GO:0005515:protein binding;GO:0019871:sodium channel inhibitor activity;GO:0004842:ubiquitin-protein transferase activity;	K13305	ko04120 Ubiquitin mediated proteolysis;ko04144 Endocytosis;ko04530 Tight junction;ko04960 Aldosterone-regulated sodium reabsorption;;
Snhg1	34.2	10.14	14.88	9.53	4.5	3.68	30.784	8.9673	-1.77944	5e-05	0.000286738	Down	ENSMUSG00000108414	small nucleolar RNA host gene 1 [Source:MGI Symbol%3BAcc:MGI:3763743]	-	-	-	-	-
6330403L08Rik	1.16	1.48	1.3	0.41	0.43	0.35	1.237	0.36036	-1.77934	5e-05	0.000286738	Down	ENSMUSG00000075585	RIKEN cDNA 6330403L08 gene [Source:MGI Symbol%3BAcc:MGI:1917994]	-	-	-	-	-
Rpl17-ps5	128.95	109.09	118.69	55.19	12.32	37.3	196.199	57.2415	-1.77719	5e-05	0.000286738	Down	ENSMUSG00000081855	ribosomal protein L17%2C pseudogene 5 [Source:MGI Symbol%3BAcc:MGI:3704246]	-	-	-	-	-
Ankrd37	7.75	8.86	9.12	2.24	2.3	3.17	10.5865	3.09309	-1.77511	5e-05	0.000286738	Down	ENSMUSG00000050914	ankyrin repeat domain 37 [Source:MGI Symbol%3BAcc:MGI:3603344]	-	GO:0005634:nucleus;GO:0005737:cytoplasm;	GO:0005515:protein binding;	-	-
Asb13	6.64	7.68	7.78	2.47	2.21	1.95	7.01741	2.05217	-1.77379	5e-05	0.000286738	Down	ENSMUSG00000033781	ankyrin repeat and SOCS box-containing 13 [Source:MGI Symbol%3BAcc:MGI:2145525]	GO:0016567:protein ubiquitination;GO:0035556:intracellular signal transduction;	-	-	K10335	;
Rpl3	22.71	10.89	13.89	7.16	4.53	2.65	20.6681	6.07191	-1.76718	5e-05	0.000286738	Down	ENSMUSG00000060036	ribosomal protein L3 [Source:MGI Symbol%3BAcc:MGI:1351605]	GO:0006413:translational initiation;GO:0019083:viral transcription;GO:0006414:translational elongation;GO:0006415:translational termination;GO:0006614:SRP-dependent cotranslational protein targeting to membrane;GO:0000184:nuclear-transcribed mRNA catabolic process, nonsense-mediated decay;	GO:0005730:nucleolus;GO:0022625:cytosolic large ribosomal subunit;	GO:0003723:RNA binding;GO:0003735:structural constituent of ribosome;	K02925	ko03010 Ribosome;ko05171 Coronavirus disease - COVID-19;;
H2-Q4	33.74	26.23	33.69	8.43	8.56	11.37	32.7127	9.6142	-1.76661	5e-05	0.000286738	Down	ENSMUSG00000035929	histocompatibility 2%2C Q region locus 4 [Source:MGI Symbol%3BAcc:MGI:95933]	-	-	-	K06751	ko04144 Endocytosis;ko04145 Phagosome;ko04218 Cellular senescence;ko04514 Cell adhesion molecules;ko04612 Antigen processing and presentation;ko04940 Type I diabetes mellitus;ko05163 Human cytomegalovirus infection;ko05165 Human papillomavirus infection;ko05166 Human T-cell leukemia virus 1 infection;ko05167 Kaposi sarcoma-associated herpesvirus infection;ko05168 Herpes simplex virus 1 infection;…
4632404H12Rik	0.49	0.45	0.77	0.15	0.22	0.14	0.558552	0.164288	-1.76546	0.0087	0.0355851	Down	ENSMUSG00000042579	RIKEN cDNA 4632404H12 gene [Source:MGI Symbol%3BAcc:MGI:1921284]	-	-	-	-	-
Dcxr	11.1	6.04	6.69	2.11	2.77	2.39	10.3448	3.04505	-1.76437	5e-05	0.000286738	Down	ENSMUSG00000039450	dicarbonyl L-xylulose reductase [Source:MGI Symbol%3BAcc:MGI:1915130]	GO:0005997:xylulose metabolic process;GO:0055114:oxidation-reduction process;GO:0006739:NADP metabolic process;GO:0042732:D-xylose metabolic process;GO:0006006:glucose metabolic process;GO:0051289:protein homotetramerization;	GO:0005903:brush border;GO:0005881:cytoplasmic microtubule;GO:0005902:microvillus;GO:0005886:plasma membrane;	GO:0050038:L-xylulose reductase (NADP+) activity;GO:0005515:protein binding;GO:0000166:nucleotide binding;GO:0016655:oxidoreductase activity, acting on NAD(P)H, quinone or similar compound as acceptor;	K03331	ko00040 Pentose and glucuronate interconversions;ko01100 Metabolic pathways;;
Gm49463	2.2	1.6	1.49	0.81	0.48	0.32	1.78065	0.524326	-1.76387	0.00035	0.00184703	Down	ENSMUSG00000116508	predicted gene%2C 49463 [Source:MGI Symbol%3BAcc:MGI:6155122]	-	-	-	-	-
Abcg2	2.19	5.55	2.38	0.89	1.15	1.04	5.23537	1.54889	-1.75706	0.0025	0.011487	Down	ENSMUSG00000029802	ATP binding cassette subfamily G member 2 (Junior blood group) [Source:MGI Symbol%3BAcc:MGI:1347061]	GO:0006855:drug transmembrane transport;GO:0010039:response to iron ion;GO:0046618:drug export;GO:0060136:embryonic process involved in female pregnancy;GO:0051384:response to glucocorticoid;GO:0051593:response to folic acid;GO:0046415:urate metabolic process;	GO:0016021:integral component of membrane;GO:0016324:apical plasma membrane;GO:0005634:nucleus;	GO:0008559:xenobiotic transmembrane transporting ATPase activity;GO:0005524:ATP binding;GO:0042803:protein homodimerization activity;	K05681	ko01523 Antifolate resistance;ko02010 ABC transporters;ko04976 Bile secretion;;
Vill	2.14	1.25	1.63	0.49	0.44	0.6	1.61941	0.479705	-1.75525	5e-05	0.000286738	Down	ENSMUSG00000038775	villin-like [Source:MGI Symbol%3BAcc:MGI:1201781]	-	-	-	-	-
Idh3a	0.61	0.72	1	0.32	0.16	0.22	0.770769	0.228508	-1.75406	0.00115	0.0056332	Down	ENSMUSG00000032279	isocitrate dehydrogenase 3 (NAD+) alpha [Source:MGI Symbol%3BAcc:MGI:1915084]	-	-	-	-	-
Gm32282	1.28	0.61	3.08	0.83	0.44	0.21	2.80311	0.831298	-1.75359	0.00635	0.0268299	Down	ENSMUSG00000117648	predicted gene%2C 32282 [Source:MGI Symbol%3BAcc:MGI:5591441]	-	-	-	-	-
Slc39a4	27.9	36.49	28.09	9.78	8.29	10.18	31.6435	9.39099	-1.75256	5e-05	0.000286738	Down	ENSMUSG00000063354	solute carrier family 39 (zinc transporter)%2C member 4 [Source:MGI Symbol%3BAcc:MGI:1919277]	-	-	-	K14710	ko04978 Mineral absorption;;
Brdt	1.63	0.63	1.5	0.6	0.37	0.17	1.34363	0.39876	-1.75254	0.00775	0.032061	Down	ENSMUSG00000029279	bromodomain%2C testis-specific [Source:MGI Symbol%3BAcc:MGI:1891374]	-	-	-	-	-
Brat1	2.41	2.21	1.77	0.59	0.41	0.96	2.08093	0.617692	-1.75227	0.0003	0.00159717	Down	ENSMUSG00000000148	BRCA1-associated ATM activator 1 [Source:MGI Symbol%3BAcc:MGI:1891679]	GO:0010212:response to ionizing radiation;	GO:0005634:nucleus;	-	-	-
Ppp3cb	2.63	2.04	2.07	0.37	0.91	0.81	2.17085	0.644811	-1.75131	0.00015	0.000827116	Down	ENSMUSG00000021816	protein phosphatase 3%2C catalytic subunit%2C beta isoform [Source:MGI Symbol%3BAcc:MGI:107163]	GO:0048675:axon extension;GO:0035774:positive regulation of insulin secretion involved in cellular response to glucose stimulus;GO:0048167:regulation of synaptic plasticity;GO:0007507:heart development;GO:0006470:protein dephosphorylation;GO:0007613:memory;GO:0001975:response to amphetamine;GO:0030217:T cell differentiation;GO:0007165:signal transduction;GO:0017156:calcium ion regulated exocytosi…	GO:0005829:cytosol;GO:0005955:calcineurin complex;GO:0005886:plasma membrane;	GO:0008144:drug binding;GO:0046982:protein heterodimerization activity;GO:0005516:calmodulin binding;GO:0033192:calmodulin-dependent protein phosphatase activity;GO:0005509:calcium ion binding;GO:0030346:protein phosphatase 2B binding;	K04348	ko04010 MAPK signaling pathway;ko04020 Calcium signaling pathway;ko04022 cGMP-PKG signaling pathway;ko04114 Oocyte meiosis;ko04218 Cellular senescence;ko04310 Wnt signaling pathway;ko04360 Axon guidance;ko04370 VEGF signaling pathway;ko04380 Osteoclast differentiation;ko04625 C-type lectin receptor signaling pathway;ko04650 Natural killer cell mediated cytotoxicity;ko04658 Th1 and Th2 cell differ…
Gfra1	2.68	2.84	3.77	1.03	0.68	1.11	2.94158	0.873791	-1.75123	5e-05	0.000286738	Down	ENSMUSG00000025089	glial cell line derived neurotrophic factor family receptor alpha 1 [Source:MGI Symbol%3BAcc:MGI:1100842]	GO:0016477:cell migration;GO:0031175:neuron projection development;GO:0007169:transmembrane receptor protein tyrosine kinase signaling pathway;GO:0009653:anatomical structure morphogenesis;	GO:0019898:extrinsic component of membrane;GO:0043235:receptor complex;GO:0030424:axon;GO:0009897:external side of plasma membrane;GO:0005615:extracellular space;GO:0043025:neuronal cell body;GO:0031225:anchored component of membrane;	GO:0005178:integrin binding;	K15015	ko04721 Synaptic vesicle cycle;ko04723 Retrograde endocannabinoid signaling;ko04727 GABAergic synapse;ko05032 Morphine addiction;ko05033 Nicotine addiction;;
Txnrd1	0.68	0.63	1.32	0.41	0.25	0.14	0.841546	0.250445	-1.74855	0.00465	0.0203174	Down	ENSMUSG00000020250	thioredoxin reductase 1 [Source:MGI Symbol%3BAcc:MGI:1354175]	-	-	-	-	-
Cep63	1.23	0.4	0.37	0.17	0.17	0.28	0.674626	0.201194	-1.7455	0.0054	0.0232169	Down	ENSMUSG00000032534	centrosomal protein 63 [Source:MGI Symbol%3BAcc:MGI:2158560]	GO:0006974:cellular response to DNA damage stimulus;GO:0051301:cell division;	GO:0005737:cytoplasm;GO:0005813:centrosome;	-	K16763	;
Smox	3.22	1.13	1.81	0.86	0.23	0.8	2.14734	0.640944	-1.74428	0.012	0.0471478	Down	ENSMUSG00000027333	spermine oxidase [Source:MGI Symbol%3BAcc:MGI:2445356]	GO:0046208:spermine catabolic process;GO:0055114:oxidation-reduction process;	GO:0005737:cytoplasm;GO:0005634:nucleus;	GO:0052895:N1-acetylspermine:oxygen oxidoreductase (N1-acetylspermidine-forming) activity;GO:0046592:polyamine oxidase activity;GO:0052894:norspermine:oxygen oxidoreductase activity;GO:0052901:spermine:oxygen oxidoreductase (spermidine-forming) activity;	K12259	ko00330 Arginine and proline metabolism;ko00410 beta-Alanine metabolism;ko01100 Metabolic pathways;;
Gadd45g	35.66	4.88	6.02	5.96	3.77	4.82	18.717	5.5868	-1.74426	5e-05	0.000286738	Down	ENSMUSG00000021453	growth arrest and DNA-damage-inducible 45 gamma [Source:MGI Symbol%3BAcc:MGI:1346325]	GO:0000186:activation of MAPKK activity;GO:0006469:negative regulation of protein kinase activity;GO:0045063:T-helper 1 cell differentiation;GO:0006915:apoptotic process;GO:0042095:interferon-gamma biosynthetic process;GO:0051726:regulation of cell cycle;GO:0006950:response to stress;	GO:0005634:nucleus;	GO:0005515:protein binding;	K04402	ko04010 MAPK signaling pathway;ko04064 NF-kappa B signaling pathway;ko04068 FoxO signaling pathway;ko04110 Cell cycle;ko04115 p53 signaling pathway;ko04210 Apoptosis;ko04218 Cellular senescence;ko05169 Epstein-Barr virus infection;ko05200 Pathways in cancer;ko05202 Transcriptional misregulation in cancer;ko05210 Colorectal cancer;ko05212 Pancreatic cancer;ko05213 Endometrial cancer;ko05214 Glioma…
Ang	29.53	37.77	43.57	11.96	10.44	11.3	50.6541	15.1302	-1.74325	5e-05	0.000286738	Down	ENSMUSG00000072115	angiogenin%2C ribonuclease%2C RNase A family%2C 5 [Source:MGI Symbol%3BAcc:MGI:88022]	GO:0001525:angiogenesis;GO:0001938:positive regulation of endothelial cell proliferation;GO:0017148:negative regulation of translation;GO:0032431:activation of phospholipase A2 activity;GO:0007417:central nervous system development;GO:0048662:negative regulation of smooth muscle cell proliferation;GO:0007202:activation of phospholipase C activity;GO:0006651:diacylglycerol biosynthetic process;GO:…	GO:0030426:growth cone;GO:0005615:extracellular space;GO:0005737:cytoplasm;GO:0043025:neuronal cell body;GO:0032311:angiogenin-PRI complex;GO:0005634:nucleus;	GO:0004522:ribonuclease A activity;GO:0005102:signaling receptor binding;GO:0003779:actin binding;GO:0008201:heparin binding;GO:0042277:peptide binding;GO:0003723:RNA binding;GO:0005507:copper ion binding;	K16631	ko05014 Amyotrophic lateral sclerosis;;
A330023F24Rik	1.2	0.62	1.84	0.62	0.28	0.21	1.15644	0.345739	-1.74193	5e-05	0.000286738	Down	ENSMUSG00000096929	RIKEN cDNA A330023F24 gene [Source:MGI Symbol%3BAcc:MGI:2443958]	-	-	-	-	-
Des	4.5	2.57	2.1	1.07	1.22	0.57	4.09682	1.22812	-1.73806	0.00055	0.00282375	Down	ENSMUSG00000026208	desmin [Source:MGI Symbol%3BAcc:MGI:94885]	-	-	-	-	-
Dact3	1.15	0.73	0.61	0.4	0.2	0.18	0.827028	0.248331	-1.73567	5e-05	0.000286738	Down	ENSMUSG00000078794	dishevelled-binding antagonist of beta-catenin 3 [Source:MGI Symbol%3BAcc:MGI:3654828]	GO:0050794:regulation of cellular process;	-	GO:0005080:protein kinase C binding;GO:0051018:protein kinase A binding;GO:0070097:delta-catenin binding;	-	-
Sat1	1.55	1.19	5.15	0.97	0.96	0.46	2.85102	0.859586	-1.72976	0.00865	0.0354143	Down	ENSMUSG00000025283	spermidine/spermine N1-acetyl transferase 1 [Source:MGI Symbol%3BAcc:MGI:98233]	-	-	-	-	-
Sec11c	2.18	1.59	5.5	1.15	0.98	0.69	3.00401	0.906084	-1.72918	5e-05	0.000286738	Down	ENSMUSG00000024516	SEC11 homolog C%2C signal peptidase complex subunit [Source:MGI Symbol%3BAcc:MGI:1913536]	-	-	-	-	-
S100a7a	1.4	1.06	2.44	0.53	0.46	0.51	1.81081	0.546476	-1.7284	5e-05	0.000286738	Down	ENSMUSG00000063767	S100 calcium binding protein A7A [Source:MGI Symbol%3BAcc:MGI:2687194]	-	-	GO:0005509:calcium ion binding;	-	-
Egr1	21.86	4.53	4.28	2.03	4.45	3.5	9.98413	3.04841	-1.71158	5e-05	0.000286738	Down	ENSMUSG00000038418	early growth response 1 [Source:MGI Symbol%3BAcc:MGI:95295]	GO:0048169:regulation of long-term neuronal synaptic plasticity;GO:0032868:response to insulin;GO:0043525:positive regulation of neuron apoptotic process;GO:0009749:response to glucose;GO:0035914:skeletal muscle cell differentiation;GO:0070498:interleukin-1-mediated signaling pathway;GO:0072303:positive regulation of glomerular metanephric mesangial cell proliferation;GO:0007611:learning or memor…	GO:0005737:cytoplasm;GO:0005634:nucleus;	GO:0000979:RNA polymerase II core promoter sequence-specific DNA binding;GO:0003690:double-stranded DNA binding;GO:0046872:metal ion binding;GO:0008134:transcription factor binding;GO:0035035:histone acetyltransferase binding;	K09203	ko04371 Apelin signaling pathway;ko04912 GnRH signaling pathway;ko04928 Parathyroid hormone synthesis, secretion and action;ko04933 AGE-RAGE signaling pathway in diabetic complications;ko05020 Prion disease;ko05166 Human T-cell leukemia virus 1 infection;;
Sclt1	1.42	0.98	0.96	0.12	0.23	0.72	1.10723	0.338246	-1.71081	0.0085	0.0348571	Down	ENSMUSG00000059834	sodium channel and clathrin linker 1 [Source:MGI Symbol%3BAcc:MGI:1914411]	GO:0045162:clustering of voltage-gated sodium channels;	GO:0071439:clathrin complex;GO:0045111:intermediate filament cytoskeleton;GO:0005813:centrosome;	GO:0017080:sodium channel regulator activity;GO:0030276:clathrin binding;GO:0008022:protein C-terminus binding;	-	-
Gm28321	0.9	0.42	1.46	0.08	0.4	0.4	0.925002	0.283264	-1.70731	5e-05	0.000286738	Down	ENSMUSG00000100816	predicted gene 28321 [Source:MGI Symbol%3BAcc:MGI:5579027]	-	-	-	-	-
Fth1	1.85	1.44	2.4	0.77	0.64	0.37	1.93701	0.593294	-1.70701	5e-05	0.000286738	Down	ENSMUSG00000024661	ferritin heavy polypeptide 1 [Source:MGI Symbol%3BAcc:MGI:95588]	-	-	-	-	-
Grk6	1.93	3.07	2.15	0.8	0.54	0.91	2.36245	0.72432	-1.70558	5e-05	0.000286738	Down	ENSMUSG00000074886	G protein-coupled receptor kinase 6 [Source:MGI Symbol%3BAcc:MGI:1347078]	GO:0006468:protein phosphorylation;GO:0016055:Wnt signaling pathway;GO:0002029:desensitization of G protein-coupled receptor signaling pathway;GO:0010360:negative regulation of anion channel activity;GO:0038032:termination of G protein-coupled receptor signaling pathway;	GO:0005829:cytosol;GO:0005886:plasma membrane;	GO:0004703:G protein-coupled receptor kinase activity;GO:0005524:ATP binding;	K08291	ko04062 Chemokine signaling pathway;ko04144 Endocytosis;ko04341 Hedgehog signaling pathway - fly;ko05032 Morphine addiction;;
Slc39a4	68.91	88.8	88.41	25.47	25.85	26.26	81.0996	24.8681	-1.7054	5e-05	0.000286738	Down	ENSMUSG00000063354	solute carrier family 39 (zinc transporter)%2C member 4 [Source:MGI Symbol%3BAcc:MGI:1919277]	GO:0071577:zinc ion transmembrane transport;GO:0006882:cellular zinc ion homeostasis;GO:0034224:cellular response to zinc ion starvation;	GO:0016021:integral component of membrane;GO:0005768:endosome;GO:0016324:apical plasma membrane;	GO:0005385:zinc ion transmembrane transporter activity;	K14710	ko04978 Mineral absorption;;
Ilkap	1.29	0.81	2.3	0.75	0.34	0.27	1.46654	0.452148	-1.69755	0.0015	0.00718282	Down	ENSMUSG00000026309	integrin-linked kinase-associated serine/threonine phosphatase 2C [Source:MGI Symbol%3BAcc:MGI:1914694]	-	-	-	-	-
Ppox	1.3	1.13	2.84	0.41	0.56	0.69	1.65691	0.51117	-1.69662	5e-05	0.000286738	Down	ENSMUSG00000062729	protoporphyrinogen oxidase [Source:MGI Symbol%3BAcc:MGI:104968]	-	-	-	-	-
Brd3os	1.82	1.02	1.61	0.33	0.46	0.63	1.53951	0.475387	-1.69529	5e-05	0.000286738	Down	ENSMUSG00000109946	bromodomain containing 3%2C opposite strand [Source:MGI Symbol%3BAcc:MGI:106557]	-	-	-	-	-
2810013P06Rik	0.63	0.78	1.08	0.44	0.16	0.18	0.843991	0.260862	-1.69394	0.0109	0.0434039	Down	ENSMUSG00000099881	RIKEN cDNA 2810013P06 gene [Source:MGI Symbol%3BAcc:MGI:1914456]	-	-	-	-	-
Gsta4	92.41	71.47	65.48	31.35	21.42	20.13	93.2323	28.8377	-1.69288	5e-05	0.000286738	Down	ENSMUSG00000032348	glutathione S-transferase%2C alpha 4 [Source:MGI Symbol%3BAcc:MGI:1309515]	GO:0006805:xenobiotic metabolic process;GO:0006749:glutathione metabolic process;	GO:0005739:mitochondrion;	GO:0004364:glutathione transferase activity;GO:0008144:drug binding;GO:0043295:glutathione binding;GO:0042803:protein homodimerization activity;	K00799	ko00480 Glutathione metabolism;ko00980 Metabolism of xenobiotics by cytochrome P450;ko00982 Drug metabolism - cytochrome P450;ko00983 Drug metabolism - other enzymes;ko01100 Metabolic pathways;ko01524 Platinum drug resistance;ko04212 Longevity regulating pathway - worm;ko05200 Pathways in cancer;ko05204 Chemical carcinogenesis;ko05225 Hepatocellular carcinoma;ko05418 Fluid shear stress and athero…
Plekha5	1.08	1.67	2.33	0.63	0.35	0.61	1.6184	0.501336	-1.69072	0.00015	0.000827116	Down	ENSMUSG00000030231	pleckstrin homology domain containing%2C family A member 5 [Source:MGI Symbol%3BAcc:MGI:1923802]	-	-	-	-	-
1700003F12Rik	0.79	1.01	2.92	0.44	0.42	0.61	2.16169	0.670132	-1.68964	0.0088	0.0359502	Down	ENSMUSG00000038523	RIKEN cDNA 1700003F12 gene [Source:MGI Symbol%3BAcc:MGI:1922730]	-	-	-	-	-
Col22a1	1.22	2.72	2.73	0.46	0.86	0.81	2.04218	0.633192	-1.68939	5e-05	0.000286738	Down	ENSMUSG00000079022	collagen%2C type XXII%2C alpha 1 [Source:MGI Symbol%3BAcc:MGI:1916950]	-	-	-	K16630	ko04974 Protein digestion and absorption;;
Prr19	1.99	1.87	2.74	0.95	0.33	0.79	2.47228	0.767399	-1.6878	5e-05	0.000286738	Down	ENSMUSG00000058741	proline rich 19 [Source:MGI Symbol%3BAcc:MGI:3648539]	-	-	-	-	-
Lrp3	4.08	6.14	6.06	0.82	1.55	2.86	5.17851	1.61021	-1.68529	0.012	0.0471478	Down	ENSMUSG00000001802	low density lipoprotein receptor-related protein 3 [Source:MGI Symbol%3BAcc:MGI:3584516]	GO:0006897:endocytosis;	GO:0016021:integral component of membrane;GO:0005905:clathrin-coated pit;	GO:0005515:protein binding;	-	-
Bcl7a	1.56	2.07	1.04	0.27	0.75	0.51	1.49049	0.464892	-1.68082	0.0006	0.00306113	Down	ENSMUSG00000029438	B cell CLL/lymphoma 7A [Source:MGI Symbol%3BAcc:MGI:1924295]	-	-	-	K09228	ko05168 Herpes simplex virus 1 infection;;
Gm31793	1.63	2.02	2.62	0.6	0.42	0.92	4.73334	1.47871	-1.67852	0.0056	0.0239809	Down	ENSMUSG00000112742	predicted gene%2C 31793 [Source:MGI Symbol%3BAcc:MGI:5590952]	-	-	-	-	-
Scd4	1.01	0.45	0.6	0.32	0.14	0.2	0.671386	0.209758	-1.67842	5e-05	0.000286738	Down	ENSMUSG00000050195	stearoyl-coenzyme A desaturase 4 [Source:MGI Symbol%3BAcc:MGI:2670997]	GO:0006633:fatty acid biosynthetic process;GO:0055114:oxidation-reduction process;	GO:0016021:integral component of membrane;GO:0005783:endoplasmic reticulum;	GO:0004768:stearoyl-CoA 9-desaturase activity;GO:0005506:iron ion binding;	K00507	ko01040 Biosynthesis of unsaturated fatty acids;ko01100 Metabolic pathways;ko01212 Fatty acid metabolism;ko03320 PPAR signaling pathway;ko04152 AMPK signaling pathway;ko04212 Longevity regulating pathway - worm;;
Pafah1b1	4.56	3.33	2.66	0.83	1.67	0.97	3.33923	1.04707	-1.67316	5e-05	0.000286738	Down	ENSMUSG00000020745	platelet-activating factor acetylhydrolase%2C isoform 1b%2C subunit 1 [Source:MGI Symbol%3BAcc:MGI:109520]	GO:0021766:hippocampus development;GO:0046329:negative regulation of JNK cascade;GO:0008090:retrograde axonal transport;GO:0050885:neuromuscular process controlling balance;GO:0000132:establishment of mitotic spindle orientation;GO:0016042:lipid catabolic process;GO:0007268:chemical synaptic transmission;GO:0007405:neuroblast proliferation;GO:0010977:negative regulation of neuron projection devel…	GO:0000235:astral microtubule;GO:0033267:axon part;GO:0031982:vesicle;GO:0030426:growth cone;GO:0031252:cell leading edge;GO:0005829:cytosol;GO:0000776:kinetochore;GO:0048471:perinuclear region of cytoplasm;GO:0005871:kinesin complex;GO:0031965:nuclear membrane;GO:0005813:centrosome;GO:0043025:neuronal cell body;GO:0005938:cell cortex;	GO:0042803:protein homodimerization activity;GO:0045505:dynein intermediate chain binding;GO:0016787:hydrolase activity;GO:0051219:phosphoprotein binding;GO:0008017:microtubule binding;	K16794	ko00565 Ether lipid metabolism;ko01100 Metabolic pathways;;
Aldh1l1	1.49	2.97	2.84	0.88	0.72	0.75	2.37161	0.744358	-1.6718	5e-05	0.000286738	Down	ENSMUSG00000030088	aldehyde dehydrogenase 1 family%2C member L1 [Source:MGI Symbol%3BAcc:MGI:1340024]	GO:0009258:10-formyltetrahydrofolate catabolic process;GO:0055114:oxidation-reduction process;GO:0009058:biosynthetic process;GO:0006730:one-carbon metabolic process;	GO:0005739:mitochondrion;	GO:0004030:aldehyde dehydrogenase [NAD(P)+] activity;GO:0033721:aldehyde dehydrogenase (NADP+) activity;GO:0016742:hydroxymethyl-, formyl- and related transferase activity;GO:0016155:formyltetrahydrofolate dehydrogenase activity;GO:0008168:methyltransferase activity;	K00289	ko00670 One carbon pool by folate;;
Pik3r3	2.28	1.61	1.68	0.69	0.56	0.56	1.76541	0.554173	-1.6716	5e-05	0.000286738	Down	ENSMUSG00000028698	phosphoinositide-3-kinase regulatory subunit 3 [Source:MGI Symbol%3BAcc:MGI:109277]	-	-	-	K02649	ko01521 EGFR tyrosine kinase inhibitor resistance;ko01522 Endocrine resistance;ko01524 Platinum drug resistance;ko04012 ErbB signaling pathway;ko04014 Ras signaling pathway;ko04015 Rap1 signaling pathway;ko04024 cAMP signaling pathway;ko04062 Chemokine signaling pathway;ko04066 HIF-1 signaling pathway;ko04068 FoxO signaling pathway;ko04070 Phosphatidylinositol signaling system;ko04071 Sphingolipi…
Ecm1	305.07	243.54	234.04	98.74	70.12	84.24	272.027	85.4259	-1.671	5e-05	0.000286738	Down	ENSMUSG00000028108	extracellular matrix protein 1 [Source:MGI Symbol%3BAcc:MGI:103060]	GO:0001960:negative regulation of cytokine-mediated signaling pathway;GO:0001938:positive regulation of endothelial cell proliferation;GO:0006357:regulation of transcription by RNA polymerase II;GO:0030502:negative regulation of bone mineralization;GO:0045766:positive regulation of angiogenesis;GO:2000404:regulation of T cell migration;GO:0043123:positive regulation of I-kappaB kinase/NF-kappaB s…	GO:0005615:extracellular space;	GO:0004871:obsolete signal transducer activity;GO:0043236:laminin binding;GO:0008022:protein C-terminus binding;GO:0002020:protease binding;GO:0005134:interleukin-2 receptor binding;	-	-
Agfg2	19.49	22.31	26.13	5.55	6.68	9.75	22.2541	6.99605	-1.66946	5e-05	0.000286738	Down	ENSMUSG00000029722	ArfGAP with FG repeats 2 [Source:MGI Symbol%3BAcc:MGI:2443267]	-	-	GO:0008270:zinc ion binding;	K15044	;
Rsph1	4.93	3.03	2.31	1.62	1.03	0.68	3.9488	1.24229	-1.66841	5e-05	0.000286738	Down	ENSMUSG00000024033	radial spoke head 1 homolog (Chlamydomonas) [Source:MGI Symbol%3BAcc:MGI:1194909]	-	GO:0005829:cytosol;GO:0005694:chromosome;GO:0005634:nucleus;	-	K19755	;
Ccl20	2.34	2.14	5.36	1.26	0.88	0.98	4.26475	1.34326	-1.66672	5e-05	0.000286738	Down	ENSMUSG00000026166	chemokine (C-C motif) ligand 20 [Source:MGI Symbol%3BAcc:MGI:1329031]	GO:0006955:immune response;GO:0042466:chemokinesis;GO:0006954:inflammatory response;GO:0006935:chemotaxis;	GO:0005615:extracellular space;	GO:0008009:chemokine activity;	K14625	ko04060 Cytokine-cytokine receptor interaction;ko04061 Viral protein interaction with cytokine and cytokine receptor;ko04062 Chemokine signaling pathway;ko04657 IL-17 signaling pathway;ko04668 TNF signaling pathway;ko05323 Rheumatoid arthritis;;
Fxr1	11.08	11.93	9.88	2.45	4.3	4.01	11.2216	3.53466	-1.66663	5e-05	0.000286738	Down	ENSMUSG00000027680	fragile X mental retardation gene 1%2C autosomal homolog [Source:MGI Symbol%3BAcc:MGI:104860]	-	-	-	K15516	ko03013 RNA transport;;
Fzd6	3.69	7.53	8.51	1.78	3.51	1.14	6.22811	1.96642	-1.66322	0.0006	0.00306113	Down	ENSMUSG00000022297	frizzled class receptor 6 [Source:MGI Symbol%3BAcc:MGI:108474]	GO:0001525:angiogenesis;GO:0030168:platelet activation;GO:0006357:regulation of transcription by RNA polymerase II;GO:0007199:G protein-coupled receptor signaling pathway coupled to cGMP nucleotide second messenger;GO:0090090:negative regulation of canonical Wnt signaling pathway;GO:0007409:axonogenesis;GO:0008406:gonad development;GO:0001942:hair follicle development;GO:0060071:Wnt signaling pat…	GO:0016021:integral component of membrane;GO:0032589:neuron projection membrane;GO:0005737:cytoplasm;GO:0045177:apical part of cell;GO:0016327:apicolateral plasma membrane;	GO:0030165:PDZ domain binding;GO:0004930:G protein-coupled receptor activity;GO:0031625:ubiquitin protein ligase binding;GO:0042813:Wnt-activated receptor activity;GO:0017147:Wnt-protein binding;	K02376	ko04150 mTOR signaling pathway;ko04310 Wnt signaling pathway;ko04390 Hippo signaling pathway;ko04550 Signaling pathways regulating pluripotency of stem cells;ko04916 Melanogenesis;ko04934 Cushing syndrome;ko05010 Alzheimer disease;ko05022 Pathways of neurodegeneration - multiple diseases;ko05165 Human papillomavirus infection;ko05200 Pathways in cancer;ko05205 Proteoglycans in cancer;ko05217 Basa…
Selenop	178.13	319.54	321.13	91.25	86.28	87.72	277.73	87.9759	-1.6585	5e-05	0.000286738	Down	ENSMUSG00000064373	selenoprotein P [Source:MGI Symbol%3BAcc:MGI:894288]	GO:0007420:brain development;GO:0019953:sexual reproduction;GO:0007626:locomotory behavior;GO:0040007:growth;GO:0001887:selenium compound metabolic process;GO:0009791:post-embryonic development;	GO:0005615:extracellular space;	GO:0008430:selenium binding;	-	-
Zkscan3	4.18	2.13	2.53	1.26	0.49	1.13	2.96421	0.939325	-1.65795	0.00235	0.0108641	Down	ENSMUSG00000021327	zinc finger with KRAB and SCAN domains 3 [Source:MGI Symbol%3BAcc:MGI:1919989]	GO:2000773:negative regulation of cellular senescence;GO:0010507:negative regulation of autophagy;GO:0016032:viral process;GO:0045892:negative regulation of transcription, DNA-templated;GO:0045893:positive regulation of transcription, DNA-templated;GO:0007040:lysosome organization;	GO:0005737:cytoplasm;GO:0005634:nucleus;	GO:0008270:zinc ion binding;GO:0003677:DNA binding;GO:0003700:DNA-binding transcription factor activity;GO:0003682:chromatin binding;	K09229	;
Ecm1	827.44	612.81	606.67	270.16	198.89	200.43	711.559	225.822	-1.6558	5e-05	0.000286738	Down	ENSMUSG00000028108	extracellular matrix protein 1 [Source:MGI Symbol%3BAcc:MGI:103060]	GO:0001960:negative regulation of cytokine-mediated signaling pathway;GO:0001938:positive regulation of endothelial cell proliferation;GO:0006357:regulation of transcription by RNA polymerase II;GO:0030502:negative regulation of bone mineralization;GO:0045766:positive regulation of angiogenesis;GO:2000404:regulation of T cell migration;GO:0043123:positive regulation of I-kappaB kinase/NF-kappaB s…	GO:0005615:extracellular space;	GO:0004871:obsolete signal transducer activity;GO:0043236:laminin binding;GO:0008022:protein C-terminus binding;GO:0002020:protease binding;GO:0005134:interleukin-2 receptor binding;	-	-
Rps13-ps1	96.73	10.67	11.1	17.47	10.11	11.51	68.4743	21.7447	-1.6549	5e-05	0.000286738	Down	ENSMUSG00000066362	ribosomal protein S13%2C pseudogene 1 [Source:MGI Symbol%3BAcc:MGI:3647042]	-	-	-	-	-
Snhg16	6.89	5.37	3.99	2.86	1.32	1.12	7.9442	2.52912	-1.65126	0.00015	0.000827116	Down	ENSMUSG00000020812	small nucleolar RNA host gene 16 [Source:MGI Symbol%3BAcc:MGI:1913543]	-	-	-	-	-
Tra2a	6.57	2.11	6.78	2.23	2.03	0.8	5.27035	1.67807	-1.6511	0.00425	0.0186836	Down	ENSMUSG00000029817	transformer 2 alpha [Source:MGI Symbol%3BAcc:MGI:1933972]	GO:0000398:mRNA splicing, via spliceosome;	GO:0005634:nucleus;	GO:0003676:nucleic acid binding;GO:0000166:nucleotide binding;	K12897	ko03040 Spliceosome;;
Rbm25	2.79	1.31	3.71	0.76	1.03	0.75	3.96802	1.26626	-1.64785	0.0028	0.0127275	Down	ENSMUSG00000010608	RNA binding motif protein 25 [Source:MGI Symbol%3BAcc:MGI:1914289]	-	-	-	-	-
Myadm	6.25	10.16	12.99	1.74	4.65	3.3	9.60918	3.06664	-1.64776	5e-05	0.000286738	Down	ENSMUSG00000068566	myeloid-associated differentiation marker [Source:MGI Symbol%3BAcc:MGI:1355332]	-	GO:0016021:integral component of membrane;	-	-	-
Lipe	2.03	1.13	2.79	0.73	0.6	0.62	1.96191	0.626727	-1.64635	0.0006	0.00306113	Down	ENSMUSG00000003123	lipase%2C hormone sensitive [Source:MGI Symbol%3BAcc:MGI:96790]	GO:0042758:long-chain fatty acid catabolic process;GO:0019433:triglyceride catabolic process;GO:0006363:termination of RNA polymerase I transcription;GO:0006361:transcription initiation from RNA polymerase I promoter;GO:0046340:diacylglycerol catabolic process;GO:0008203:cholesterol metabolic process;	GO:0005829:cytosol;GO:0005739:mitochondrion;GO:0005901:caveola;GO:0005615:extracellular space;GO:0005811:lipid droplet;GO:0005634:nucleus;	GO:0042134:rRNA primary transcript binding;GO:0047372:acylglycerol lipase activity;GO:0033878:hormone-sensitive lipase activity;GO:0004806:triglyceride lipase activity;GO:0019901:protein kinase binding;	K07188	ko04024 cAMP signaling pathway;ko04152 AMPK signaling pathway;ko04371 Apelin signaling pathway;ko04714 Thermogenesis;ko04910 Insulin signaling pathway;ko04923 Regulation of lipolysis in adipocytes;ko04925 Aldosterone synthesis and secretion;;
Gm37607	1.27	0.59	1.32	0.38	0.31	0.35	1.05373	0.337164	-1.64398	5e-05	0.000286738	Down	ENSMUSG00000103839	predicted gene%2C 37607 [Source:MGI Symbol%3BAcc:MGI:5610835]	-	-	-	-	-
Pdgfc	15.1	12.14	11.77	5.53	3.65	3.68	12.9072	4.13524	-1.64213	5e-05	0.000286738	Down	ENSMUSG00000028019	platelet-derived growth factor%2C C polypeptide [Source:MGI Symbol%3BAcc:MGI:1859631]	GO:0051781:positive regulation of cell division;GO:0050730:regulation of peptidyl-tyrosine phosphorylation;GO:0007171:activation of transmembrane receptor protein tyrosine kinase activity;GO:0009887:animal organ morphogenesis;GO:0048008:platelet-derived growth factor receptor signaling pathway;GO:0045740:positive regulation of DNA replication;GO:0048146:positive regulation of fibroblast prolifera…	GO:0016020:membrane;GO:0005615:extracellular space;GO:0005737:cytoplasm;GO:0005634:nucleus;	GO:0005161:platelet-derived growth factor receptor binding;GO:0008083:growth factor activity;GO:0043498:obsolete cell surface binding;GO:0042803:protein homodimerization activity;	K05450	ko01521 EGFR tyrosine kinase inhibitor resistance;ko04010 MAPK signaling pathway;ko04014 Ras signaling pathway;ko04015 Rap1 signaling pathway;ko04020 Calcium signaling pathway;ko04072 Phospholipase D signaling pathway;ko04151 PI3K-Akt signaling pathway;ko04510 Focal adhesion;ko04540 Gap junction;ko04810 Regulation of actin cytoskeleton;ko05215 Prostate cancer;ko05218 Melanoma;ko05231 Choline meta…
Nostrin	8.31	8.56	8.37	3.61	2.45	2.25	8.8049	2.83146	-1.63676	5e-05	0.000286738	Down	ENSMUSG00000034738	nitric oxide synthase trafficker [Source:MGI Symbol%3BAcc:MGI:3606242]	GO:0006897:endocytosis;GO:0045892:negative regulation of transcription, DNA-templated;	GO:0005634:nucleus;GO:0005886:plasma membrane;	GO:0003677:DNA binding;GO:0005515:protein binding;	-	-
Nfil3	10.94	8.56	10.31	3.56	2.8	3.51	10.2311	3.29596	-1.63419	5e-05	0.000286738	Down	ENSMUSG00000056749	nuclear factor%2C interleukin 3%2C regulated [Source:MGI Symbol%3BAcc:MGI:109495]	GO:0071353:cellular response to interleukin-4;GO:0007623:circadian rhythm;GO:0000122:negative regulation of transcription by RNA polymerase II;GO:0010628:positive regulation of gene expression;	GO:0005634:nucleus;	GO:0000979:RNA polymerase II core promoter sequence-specific DNA binding;GO:0005515:protein binding;	K09059	;
Zswim8	10.32	24.03	23.46	4.06	7.26	7.86	17.9442	5.78461	-1.63323	5e-05	0.000286738	Down	ENSMUSG00000021819	zinc finger SWIM-type containing 8 [Source:MGI Symbol%3BAcc:MGI:1919156]	-	-	GO:0008270:zinc ion binding;	-	-
Abca1	11.18	17.95	14.82	2.61	5.9	6.24	13.484	4.36209	-1.62815	5e-05	0.000286738	Down	ENSMUSG00000015243	ATP-binding cassette%2C sub-family A (ABC1)%2C member 1 [Source:MGI Symbol%3BAcc:MGI:99607]	GO:0006200:obsolete ATP catabolic process;	-	GO:0005524:ATP binding;GO:0016887:ATPase activity;	K05641	ko02010 ABC transporters;ko04975 Fat digestion and absorption;ko04979 Cholesterol metabolism;;
Hid1	0.99	1.07	1.91	0.36	0.49	0.47	1.57884	0.511018	-1.62742	0.00525	0.0226562	Down	ENSMUSG00000034586	HID1 domain containing [Source:MGI Symbol%3BAcc:MGI:2445087]	-	-	-	-	-
Gm41307	1.89	1.32	1.58	1	0.09	0.48	2.27403	0.736067	-1.62734	0.00495	0.0214755	Down	ENSMUSG00000115405	predicted gene%2C 41307 [Source:MGI Symbol%3BAcc:MGI:5624192]	-	-	-	-	-
Aspscr1	1.84	2.99	2.72	0.69	1.15	0.68	2.98445	0.967618	-1.62496	0.0012	0.0058543	Down	ENSMUSG00000025142	alveolar soft part sarcoma chromosome region%2C candidate 1 (human) [Source:MGI Symbol%3BAcc:MGI:1916188]	GO:0042593:glucose homeostasis;GO:0006886:intracellular protein transport;GO:0046324:regulation of glucose import;	GO:0019898:extrinsic component of membrane;GO:0012506:vesicle membrane;GO:0009898:cytoplasmic side of plasma membrane;GO:0005829:cytosol;GO:0048471:perinuclear region of cytoplasm;	GO:0005515:protein binding;	K15627	ko05202 Transcriptional misregulation in cancer;;
Gstt1	55.09	50.37	50.51	20.83	14.27	16.82	61.9353	20.1254	-1.62175	5e-05	0.000286738	Down	ENSMUSG00000001663	glutathione S-transferase%2C theta 1 [Source:MGI Symbol%3BAcc:MGI:107379]	GO:0006749:glutathione metabolic process;GO:0055114:oxidation-reduction process;	GO:0005634:nucleus;GO:0005829:cytosol;	GO:0004364:glutathione transferase activity;GO:0004602:glutathione peroxidase activity;	K00799	ko00480 Glutathione metabolism;ko00980 Metabolism of xenobiotics by cytochrome P450;ko00982 Drug metabolism - cytochrome P450;ko00983 Drug metabolism - other enzymes;ko01100 Metabolic pathways;ko01524 Platinum drug resistance;ko04212 Longevity regulating pathway - worm;ko05200 Pathways in cancer;ko05204 Chemical carcinogenesis;ko05225 Hepatocellular carcinoma;ko05418 Fluid shear stress and athero…
Aspscr1	3.57	2.29	3.46	0.83	1.21	1.09	3.85484	1.25388	-1.62027	0.0001	0.000561702	Down	ENSMUSG00000025142	alveolar soft part sarcoma chromosome region%2C candidate 1 (human) [Source:MGI Symbol%3BAcc:MGI:1916188]	GO:0042593:glucose homeostasis;GO:0006886:intracellular protein transport;GO:0046324:regulation of glucose import;	GO:0019898:extrinsic component of membrane;GO:0012506:vesicle membrane;GO:0009898:cytoplasmic side of plasma membrane;GO:0005829:cytosol;GO:0048471:perinuclear region of cytoplasm;	GO:0005515:protein binding;	K15627	ko05202 Transcriptional misregulation in cancer;;
Zfas1	247.13	112.92	151.43	73.95	49.4	47.54	234.631	76.3274	-1.62012	5e-05	0.000286738	Down	ENSMUSG00000074578	zinc finger%2C NFX1-type containing 1%2C antisense RNA 1 [Source:MGI Symbol%3BAcc:MGI:1916199]	-	-	-	-	-
Gm35019	2.31	2.65	8.66	2.56	1.42	0.46	4.50695	1.46772	-1.61858	5e-05	0.000286738	Down	ENSMUSG00000115326	predicted gene%2C 35019 [Source:MGI Symbol%3BAcc:MGI:5594178]	-	-	-	-	-
Cx3cl1	68.62	71.73	68.88	27.55	19.66	22.85	67.9961	22.1695	-1.61687	5e-05	0.000286738	Down	ENSMUSG00000031778	chemokine (C-X3-C motif) ligand 1 [Source:MGI Symbol%3BAcc:MGI:1097153]	GO:0060055:angiogenesis involved in wound healing;GO:0048247:lymphocyte chemotaxis;GO:0030593:neutrophil chemotaxis;GO:0030168:platelet activation;GO:0032914:positive regulation of transforming growth factor beta1 production;GO:0043066:negative regulation of apoptotic process;GO:0010759:positive regulation of macrophage chemotaxis;GO:0050710:negative regulation of cytokine secretion;GO:0045766:po…	GO:0005615:extracellular space;GO:0016021:integral component of membrane;GO:0009986:cell surface;GO:0042995:cell projection;GO:0048471:perinuclear region of cytoplasm;GO:0005886:plasma membrane;	GO:0008009:chemokine activity;	K05508	ko04060 Cytokine-cytokine receptor interaction;ko04061 Viral protein interaction with cytokine and cytokine receptor;ko04062 Chemokine signaling pathway;ko04668 TNF signaling pathway;ko05163 Human cytomegalovirus infection;;
Abhd15	0.72	0.73	0.46	0.12	0.35	0.18	0.634755	0.207072	-1.61607	0.0024	0.0110698	Down	ENSMUSG00000000686	abhydrolase domain containing 15 [Source:MGI Symbol%3BAcc:MGI:1914727]	-	GO:0005576:extracellular region;	-	K13707	;
Fat1	18.4	35.36	22.75	8.05	7.91	9.81	23.3338	7.62723	-1.61319	5e-05	0.000286738	Down	ENSMUSG00000070047	FAT atypical cadherin 1 [Source:MGI Symbol%3BAcc:MGI:109168]	-	-	-	K16506	;
Atp5d	6.72	5.03	3.23	2.48	1.38	1.18	6.70496	2.1922	-1.61285	0.00075	0.00377395	Down	ENSMUSG00000003072	ATP synthase%2C H+ transporting%2C mitochondrial F1 complex%2C delta subunit [Source:MGI Symbol%3BAcc:MGI:1913293]	GO:0006172:ADP biosynthetic process;GO:0015986:ATP synthesis coupled proton transport;GO:0006200:obsolete ATP catabolic process;	GO:0000275:mitochondrial proton-transporting ATP synthase complex, catalytic core F(1);	GO:0046961:proton-transporting ATPase activity, rotational mechanism;GO:0046933:proton-transporting ATP synthase activity, rotational mechanism;	K02134	ko00190 Oxidative phosphorylation;ko01100 Metabolic pathways;ko04714 Thermogenesis;ko05010 Alzheimer disease;ko05012 Parkinson disease;ko05014 Amyotrophic lateral sclerosis;ko05016 Huntington disease;ko05020 Prion disease;ko05022 Pathways of neurodegeneration - multiple diseases;;
Hdhd3	48.91	38.42	35.64	16.07	13.39	12	46.8851	15.3332	-1.61247	5e-05	0.000286738	Down	ENSMUSG00000038422	haloacid dehalogenase-like hydrolase domain containing 3 [Source:MGI Symbol%3BAcc:MGI:1919998]	GO:0008152:metabolic process;	GO:0005739:mitochondrion;	GO:0008967:phosphoglycolate phosphatase activity;	-	-
Rgs3	32.15	25.97	33.01	13.98	7.43	9.05	32.0399	10.4835	-1.61174	5e-05	0.000286738	Down	ENSMUSG00000059810	regulator of G-protein signaling 3 [Source:MGI Symbol%3BAcc:MGI:1354734]	-	-	-	K07524	ko04360 Axon guidance;;
Zfp950	0.52	0.91	0.96	0.25	0.38	0.18	0.787481	0.258663	-1.60617	0.0006	0.00306113	Down	ENSMUSG00000074733	zinc finger protein 950 [Source:MGI Symbol%3BAcc:MGI:2652824]	GO:0030097:hemopoiesis;GO:0035264:multicellular organism growth;GO:0048705:skeletal system morphogenesis;GO:0001570:vasculogenesis;GO:0001822:kidney development;GO:0060325:face morphogenesis;GO:0009791:post-embryonic development;GO:0006807:nitrogen compound metabolic process;GO:0048745:smooth muscle tissue development;GO:0048008:platelet-derived growth factor receptor signaling pathway;GO:0014909…	-	-	K09228	ko05168 Herpes simplex virus 1 infection;;
Adprs	1.05	0.75	1.33	0.34	0.42	0.3	1.08525	0.356988	-1.60408	0.00135	0.00652579	Down	ENSMUSG00000042558	ADP-ribosylserine hydrolase [Source:MGI Symbol%3BAcc:MGI:2140364]	-	-	-	-	-
Rpl12	4.44	1.47	2.06	1.14	0.72	0.84	3.62969	1.19402	-1.60402	0.00205	0.00959664	Down	ENSMUSG00000038900	ribosomal protein L12 [Source:MGI Symbol%3BAcc:MGI:98002]	-	-	-	-	-
Ecm1	358.48	254.93	223.64	120.58	76.46	79.64	792.095	260.685	-1.60337	5e-05	0.000286738	Down	ENSMUSG00000028108	extracellular matrix protein 1 [Source:MGI Symbol%3BAcc:MGI:103060]	GO:0001960:negative regulation of cytokine-mediated signaling pathway;GO:0001938:positive regulation of endothelial cell proliferation;GO:0006357:regulation of transcription by RNA polymerase II;GO:0030502:negative regulation of bone mineralization;GO:0045766:positive regulation of angiogenesis;GO:2000404:regulation of T cell migration;GO:0043123:positive regulation of I-kappaB kinase/NF-kappaB s…	GO:0005615:extracellular space;	GO:0004871:obsolete signal transducer activity;GO:0043236:laminin binding;GO:0008022:protein C-terminus binding;GO:0002020:protease binding;GO:0005134:interleukin-2 receptor binding;	-	-
Sf3b1	1.81	4.15	10.18	0.7	2.62	2.11	5.11556	1.68572	-1.60153	0.0019	0.00895013	Down	ENSMUSG00000025982	splicing factor 3b%2C subunit 1 [Source:MGI Symbol%3BAcc:MGI:1932339]	-	-	-	-	-
Ppp6r2	1.72	0.73	0.73	0.41	0.48	0.21	1.07473	0.35434	-1.60077	0.0011	0.00540941	Down	ENSMUSG00000036561	protein phosphatase 6%2C regulatory subunit 2 [Source:MGI Symbol%3BAcc:MGI:1918724]	-	-	-	-	-
Ogt	0.61	1.46	6	0.34	1.5	0.86	2.56307	0.845248	-1.60043	0.0075	0.0311295	Down	ENSMUSG00000034160	O-linked N-acetylglucosamine (GlcNAc) transferase (UDP-N-acetylglucosamine:polypeptide-N-acetylglucosaminyl transferase) [Source:MGI Symbol%3BAcc:MGI:1339639]	-	-	-	-	-
Calcrl	2.83	8.94	6.03	0.97	3.33	1.8	5.59782	1.847	-1.59968	5e-05	0.000286738	Down	ENSMUSG00000059588	calcitonin receptor-like [Source:MGI Symbol%3BAcc:MGI:1926944]	GO:0050728:negative regulation of inflammatory response;GO:0001525:angiogenesis;GO:0071329:cellular response to sucrose stimulus;GO:0006937:regulation of muscle contraction;GO:0007507:heart development;GO:0006816:calcium ion transport;GO:0030819:obsolete positive regulation of cAMP biosynthetic process;GO:0015031:protein transport;GO:0007189:adenylate cyclase-activating G protein-coupled receptor…	GO:0005764:lysosome;GO:0016021:integral component of membrane;GO:0005768:endosome;GO:0005783:endoplasmic reticulum;GO:0005886:plasma membrane;	GO:0001635:calcitonin gene-related peptide receptor activity;GO:0004948:calcitonin receptor activity;GO:0008565:protein transporter activity;GO:0001605:adrenomedullin receptor activity;	K04577	ko04080 Neuroactive ligand-receptor interaction;ko04270 Vascular smooth muscle contraction;;
1110038B12Rik	157.54	69.77	80.05	47.77	25.21	30.86	164.684	54.3688	-1.59885	5e-05	0.000286738	Down	ENSMUSG00000092203	RIKEN cDNA 1110038B12 gene [Source:MGI Symbol%3BAcc:MGI:1916013]	-	-	-	-	-
Lgr5	15.15	24.28	22.98	5.91	7.89	7.43	19.6998	6.50458	-1.59865	5e-05	0.000286738	Down	ENSMUSG00000020140	leucine rich repeat containing G protein coupled receptor 5 [Source:MGI Symbol%3BAcc:MGI:1341817]	GO:0048839:inner ear development;GO:0007186:G protein-coupled receptor signaling pathway;	GO:0005886:plasma membrane;GO:0016021:integral component of membrane;	GO:0016500:protein-hormone receptor activity;	K04308	ko04310 Wnt signaling pathway;;
Kazald1	2.98	1	3.1	1.09	0.97	0.33	2.5945	0.858225	-1.59603	5e-05	0.000286738	Down	ENSMUSG00000025213	Kazal-type serine peptidase inhibitor domain 1 [Source:MGI Symbol%3BAcc:MGI:2147606]	GO:0007275:multicellular organism development;GO:0030154:cell differentiation;GO:0030198:extracellular matrix organization;GO:0001558:regulation of cell growth;GO:0001503:ossification;	GO:0005614:interstitial matrix;	GO:0005520:insulin-like growth factor binding;	-	-
Gm30692	3.38	1.61	3.56	0.93	0.73	1.22	3.73593	1.2358	-1.59603	0.0001	0.000561702	Down	ENSMUSG00000109141	predicted gene%2C 30692 [Source:MGI Symbol%3BAcc:MGI:5589851]	-	-	-	-	-
Ranbp9	1.5	1.61	1.75	0.56	0.81	0.3	1.63482	0.542118	-1.59245	0.0044	0.0193092	Down	ENSMUSG00000038546	RAN binding protein 9 [Source:MGI Symbol%3BAcc:MGI:1928741]	-	-	-	-	-
Gm36995	0.88	0.28	0.6	0.27	0.24	0.1	0.558642	0.185369	-1.59152	0.0091	0.037025	Down	ENSMUSG00000103436	predicted gene%2C 36995 [Source:MGI Symbol%3BAcc:MGI:5610223]	-	-	-	-	-
Xaf1	2.3	1.07	1.17	0.78	0.41	0.37	1.52603	0.50657	-1.59095	5e-05	0.000286738	Down	ENSMUSG00000040483	XIAP associated factor 1 [Source:MGI Symbol%3BAcc:MGI:3772572]	-	-	-	K09228	ko05168 Herpes simplex virus 1 infection;;
Adgre5	1.7	2.17	1.8	0.52	0.4	1.02	1.85967	0.617526	-1.59047	0.0025	0.011487	Down	ENSMUSG00000002885	adhesion G protein-coupled receptor E5 [Source:MGI Symbol%3BAcc:MGI:1347095]	GO:0007155:cell adhesion;GO:0007218:neuropeptide signaling pathway;	GO:0005886:plasma membrane;GO:0016021:integral component of membrane;	GO:0004930:G protein-coupled receptor activity;GO:0005509:calcium ion binding;	K08446	;
Fcgrt	15.63	14.7	15.75	4.92	3.27	7.34	23.9855	7.96667	-1.59011	0.0005	0.00258246	Down	ENSMUSG00000003420	Fc fragment of IgG receptor and transporter [Source:MGI Symbol%3BAcc:MGI:103017]	-	-	-	-	-
Septin8	4.43	1.81	1.77	1.01	0.9	0.86	2.6792	0.889946	-1.59001	5e-05	0.000286738	Down	ENSMUSG00000018398	septin 8 [Source:MGI Symbol%3BAcc:MGI:894310]	GO:0007049:cell cycle;	GO:0031105:septin complex;	GO:0005525:GTP binding;GO:0005515:protein binding;	K16939	ko05100 Bacterial invasion of epithelial cells;ko05131 Shigellosis;;
Tbc1d8	2.94	2.8	2.67	1.01	0.71	1.16	2.6819	0.892595	-1.58718	5e-05	0.000286738	Down	ENSMUSG00000003134	TBC1 domain family%2C member 8 [Source:MGI Symbol%3BAcc:MGI:1927225]	-	GO:0005622:intracellular;	GO:0005509:calcium ion binding;	-	-
Gm37090	0.57	0.48	1.35	0.24	0.3	0.28	0.758562	0.252534	-1.58679	5e-05	0.000286738	Down	ENSMUSG00000103183	predicted gene%2C 37090 [Source:MGI Symbol%3BAcc:MGI:5610318]	-	-	-	-	-
Cacnb1	2.2	1.81	2.51	0.76	0.79	0.68	2.10845	0.702521	-1.58557	5e-05	0.000286738	Down	ENSMUSG00000020882	calcium channel%2C voltage-dependent%2C beta 1 subunit [Source:MGI Symbol%3BAcc:MGI:102522]	GO:0034765:regulation of ion transmembrane transport;GO:0070588:calcium ion transmembrane transport;GO:0006612:protein targeting to membrane;	GO:0030315:T-tubule;GO:0016529:sarcoplasmic reticulum;GO:0005891:voltage-gated calcium channel complex;	GO:0051219:phosphoprotein binding;GO:0019904:protein domain specific binding;GO:0019901:protein kinase binding;GO:0008331:high voltage-gated calcium channel activity;	K04862	ko04010 MAPK signaling pathway;ko04260 Cardiac muscle contraction;ko04261 Adrenergic signaling in cardiomyocytes;ko04921 Oxytocin signaling pathway;ko05410 Hypertrophic cardiomyopathy;ko05412 Arrhythmogenic right ventricular cardiomyopathy;ko05414 Dilated cardiomyopathy;;
Oit1	1.43	1.49	1.25	0.45	0.37	0.61	1.56776	0.522561	-1.58504	0.00015	0.000827116	Down	ENSMUSG00000021749	oncoprotein induced transcript 1 [Source:MGI Symbol%3BAcc:MGI:1201784]	GO:0046676:negative regulation of insulin secretion;	GO:0005576:extracellular region;	-	-	-
Des	3.99	3.09	3.43	1.18	0.61	1.79	4.52562	1.51177	-1.58188	0.00705	0.029469	Down	ENSMUSG00000026208	desmin [Source:MGI Symbol%3BAcc:MGI:94885]	-	-	-	-	-
Bpifb5	2.07	1.06	1.28	0.53	0.46	0.53	1.57823	0.52733	-1.58153	5e-05	0.000286738	Down	ENSMUSG00000038572	BPI fold containing family B%2C member 5 [Source:MGI Symbol%3BAcc:MGI:2385160]	-	-	GO:0008289:lipid binding;	-	-
4930511M06Rik	2.06	1.66	2.6	0.64	1.02	0.54	2.0896	0.702229	-1.57321	5e-05	0.000286738	Down	ENSMUSG00000086607	RIKEN cDNA 4930511M06 gene [Source:MGI Symbol%3BAcc:MGI:1922334]	-	-	-	-	-
Angpt1	2.4	3.72	3.84	1.01	1.25	1.19	3.1606	1.06253	-1.5727	5e-05	0.000286738	Down	ENSMUSG00000022309	angiopoietin 1 [Source:MGI Symbol%3BAcc:MGI:108448]	GO:0033138:positive regulation of peptidyl-serine phosphorylation;GO:0060979:vasculogenesis involved in coronary vascular morphogenesis;GO:0003160:endocardium morphogenesis;GO:0030097:hemopoiesis;GO:0001701:in utero embryonic development;GO:0050918:positive chemotaxis;GO:0030949:positive regulation of vascular endothelial growth factor receptor signaling pathway;GO:0001541:ovarian follicle develo…	GO:0005615:extracellular space;GO:0045121:membrane raft;GO:0005886:plasma membrane;GO:0005902:microvillus;	GO:0030971:receptor tyrosine kinase binding;GO:0005172:vascular endothelial growth factor receptor binding;	K05465	ko04010 MAPK signaling pathway;ko04014 Ras signaling pathway;ko04015 Rap1 signaling pathway;ko04066 HIF-1 signaling pathway;ko04151 PI3K-Akt signaling pathway;ko05323 Rheumatoid arthritis;;
Zbed4	1.07	2.78	3.08	0.62	0.87	0.89	2.15484	0.724522	-1.57248	5e-05	0.000286738	Down	ENSMUSG00000034333	zinc finger%2C BED type containing 4 [Source:MGI Symbol%3BAcc:MGI:2682302]	-	GO:0005737:cytoplasm;GO:0005634:nucleus;	GO:0046872:metal ion binding;GO:0046983:protein dimerization activity;GO:0003677:DNA binding;	-	-
Blvrb	2.11	1.92	0.92	0.63	0.7	0.4	1.80257	0.606091	-1.57245	0.00045	0.00234149	Down	ENSMUSG00000040466	biliverdin reductase B (flavin reductase (NADPH)) [Source:MGI Symbol%3BAcc:MGI:2385271]	-	-	-	-	-
Spsb4	0.42	1.01	0.54	0.34	0.2	0.14	0.652685	0.219567	-1.57173	0.00155	0.00740457	Down	ENSMUSG00000046997	splA/ryanodine receptor domain and SOCS box containing 4 [Source:MGI Symbol%3BAcc:MGI:2183445]	GO:0035556:intracellular signal transduction;	GO:0005737:cytoplasm;	-	K10343	;
Slc1a4	30.79	36.54	32.4	8.75	12.8	13.23	31.9836	10.77	-1.57031	5e-05	0.000286738	Down	ENSMUSG00000020142	solute carrier family 1 (glutamate/neutral amino acid transporter)%2C member 4 [Source:MGI Symbol%3BAcc:MGI:2135601]	GO:0035524:proline transmembrane transport;GO:0015826:threonine transport;GO:0050890:cognition;GO:0015825:L-serine transport;GO:0015811:L-cystine transport;GO:0034589:hydroxyproline transport;GO:0006821:chloride transport;GO:0015808:L-alanine transport;	GO:0030425:dendrite;GO:0043025:neuronal cell body;GO:0005882:intermediate filament;GO:0016020:membrane;	GO:0015184:L-cystine transmembrane transporter activity;GO:0015293:symporter activity;GO:0015195:L-threonine transmembrane transporter activity;GO:0015193:L-proline transmembrane transporter activity;GO:0015180:L-alanine transmembrane transporter activity;GO:0034590:L-hydroxyproline transmembrane transporter activity;GO:0005254:chloride channel activity;GO:0015194:L-serine transmembrane transport…	K05615	;
Amt	1.27	0.42	1.3	0.43	0.31	0.3	1.01972	0.34367	-1.56908	0.00015	0.000827116	Down	ENSMUSG00000032607	aminomethyltransferase [Source:MGI Symbol%3BAcc:MGI:3646700]	-	GO:0005739:mitochondrion;	-	K00605	ko00260 Glycine, serine and threonine metabolism;ko00630 Glyoxylate and dicarboxylate metabolism;ko00670 One carbon pool by folate;ko01100 Metabolic pathways;ko01110 Biosynthesis of secondary metabolites;ko01200 Carbon metabolism;;
Nsd1	1.78	4.43	4.63	0.46	1.55	1.74	4.30669	1.45261	-1.56794	0.00645	0.0272104	Down	ENSMUSG00000021488	nuclear receptor-binding SET-domain protein 1 [Source:MGI Symbol%3BAcc:MGI:1276545]	-	-	-	K15588	ko00310 Lysine degradation;ko01100 Metabolic pathways;;
Rpl22l1	0.82	0.47	1.07	0.39	0.22	0.2	0.813652	0.274565	-1.56726	0.00115	0.0056332	Down	ENSMUSG00000039221	ribosomal protein L22 like 1 [Source:MGI Symbol%3BAcc:MGI:1915278]	-	-	-	-	-
Zswim8	1.72	2.95	5.16	0.83	1.19	1.37	3.04194	1.02697	-1.5666	5e-05	0.000286738	Down	ENSMUSG00000021819	zinc finger SWIM-type containing 8 [Source:MGI Symbol%3BAcc:MGI:1919156]	-	-	GO:0008270:zinc ion binding;	-	-
Gstp1	21.16	22.28	17.28	7.87	7.67	5.56	26.6045	8.98296	-1.56641	5e-05	0.000286738	Down	ENSMUSG00000060803	glutathione S-transferase%2C pi 1 [Source:MGI Symbol%3BAcc:MGI:95865]	GO:0043066:negative regulation of apoptotic process;GO:2000469:negative regulation of peroxidase activity;GO:0070373:negative regulation of ERK1 and ERK2 cascade;GO:0035726:common myeloid progenitor cell proliferation;GO:0032930:positive regulation of superoxide anion generation;GO:2000429:negative regulation of neutrophil aggregation;GO:0032873:negative regulation of stress-activated MAPK cascad…	GO:0005634:nucleus;GO:0097057:TRAF2-GSTP1 complex;GO:0005739:mitochondrion;	GO:0019207:kinase regulator activity;GO:0035731:dinitrosyl-iron complex binding;GO:0035730:S-nitrosoglutathione binding;GO:0008432:JUN kinase binding;GO:0004364:glutathione transferase activity;	K00799	ko00480 Glutathione metabolism;ko00980 Metabolism of xenobiotics by cytochrome P450;ko00982 Drug metabolism - cytochrome P450;ko00983 Drug metabolism - other enzymes;ko01100 Metabolic pathways;ko01524 Platinum drug resistance;ko04212 Longevity regulating pathway - worm;ko05200 Pathways in cancer;ko05204 Chemical carcinogenesis;ko05225 Hepatocellular carcinoma;ko05418 Fluid shear stress and athero…
Angptl2	0.83	1.04	1.36	0.41	0.29	0.42	1.04224	0.352582	-1.56365	5e-05	0.000286738	Down	ENSMUSG00000004105	angiopoietin-like 2 [Source:MGI Symbol%3BAcc:MGI:1347002]	-	GO:0005576:extracellular region;	-	-	-
Dscc1	0.77	0.67	0.99	0.2	0.4	0.26	0.874595	0.296409	-1.56102	0.00665	0.0279523	Down	ENSMUSG00000022422	DNA replication and sister chromatid cohesion 1 [Source:MGI Symbol%3BAcc:MGI:1919357]	GO:0034421:post-translational protein acetylation;GO:0034088:maintenance of mitotic sister chromatid cohesion;GO:0006275:regulation of DNA replication;	GO:0000775:chromosome, centromeric region;GO:0000785:chromatin;GO:0005654:nucleoplasm;	-	K11271	;
H2bc4	5.97	3.85	5.05	1.4	2.17	1.65	5.7174	1.93863	-1.56032	5e-05	0.000286738	Down	ENSMUSG00000018102	H2B clustered histone 4 [Source:MGI Symbol%3BAcc:MGI:1915274]	GO:0042742:defense response to bacterium;GO:0006334:nucleosome assembly;	GO:0000786:nucleosome;GO:0005634:nucleus;	GO:0003677:DNA binding;GO:0046982:protein heterodimerization activity;	K11252	ko04613 Neutrophil extracellular trap formation;ko05034 Alcoholism;ko05203 Viral carcinogenesis;ko05322 Systemic lupus erythematosus;;
Fn3k	3.33	1.48	0.57	0.86	0.49	0.56	2.17262	0.738679	-1.55641	0.0001	0.000561702	Down	ENSMUSG00000025175	fructosamine 3 kinase [Source:MGI Symbol%3BAcc:MGI:1926834]	GO:0030389:fructosamine metabolic process;GO:0016310:phosphorylation;	GO:0005829:cytosol;	GO:0030387:fructosamine-3-kinase activity;	K15522	;
Fam89a	33.33	21.16	27.83	12.05	9.04	7.72	30.5171	10.3949	-1.55374	5e-05	0.000286738	Down	ENSMUSG00000043068	family with sequence similarity 89%2C member A [Source:MGI Symbol%3BAcc:MGI:1916877]	-	-	-	-	-
Emp3	5.54	3.74	2.73	1.81	1.45	0.91	10.6567	3.63229	-1.55281	0.0064	0.0270146	Down	ENSMUSG00000040212	epithelial membrane protein 3 [Source:MGI Symbol%3BAcc:MGI:1098729]	GO:0016049:cell growth;	GO:0016021:integral component of membrane;	-	-	-
Suox	34.7	33.93	32.85	11.44	11.68	12.6	33.9175	11.5707	-1.55155	5e-05	0.000286738	Down	ENSMUSG00000049858	sulfite oxidase [Source:MGI Symbol%3BAcc:MGI:2446117]	-	-	GO:0030151:molybdenum ion binding;GO:0009055:electron transfer activity;	K00387	ko00920 Sulfur metabolism;ko01100 Metabolic pathways;ko01120 Microbial metabolism in diverse environments;;
Zfp281	10.44	7.22	4.46	1.32	3.82	2.83	7.07735	2.41506	-1.55115	0.0002	0.00108925	Down	ENSMUSG00000041483	zinc finger protein 281 [Source:MGI Symbol%3BAcc:MGI:3029290]	GO:0048863:stem cell differentiation;GO:0010172:embryonic body morphogenesis;GO:0045892:negative regulation of transcription, DNA-templated;GO:0045893:positive regulation of transcription, DNA-templated;	GO:0005730:nucleolus;	GO:0001047:core promoter binding;GO:0008270:zinc ion binding;GO:0043565:sequence-specific DNA binding;GO:0003714:transcription corepressor activity;GO:0003700:DNA-binding transcription factor activity;	-	-
Zfp40	0.85	0.93	0.93	0.55	0.2	0.19	0.864059	0.295952	-1.54577	5e-05	0.000286738	Down	ENSMUSG00000002617	zinc finger protein 40 [Source:MGI Symbol%3BAcc:MGI:99185]	GO:0006355:regulation of transcription, DNA-templated;	GO:0005622:intracellular;	GO:0003676:nucleic acid binding;GO:0008270:zinc ion binding;	K09228	ko05168 Herpes simplex virus 1 infection;;
P2ry6	1.2	0.6	0.35	0.38	0.27	0.11	0.75275	0.257966	-1.54499	0.0002	0.00108925	Down	ENSMUSG00000048779	pyrimidinergic receptor P2Y%2C G-protein coupled%2C 6 [Source:MGI Symbol%3BAcc:MGI:2673874]	GO:0030321:transepithelial chloride transport;GO:0014911:positive regulation of smooth muscle cell migration;GO:0035589:G protein-coupled purinergic nucleotide receptor signaling pathway;	GO:0016021:integral component of membrane;GO:0016324:apical plasma membrane;GO:0016323:basolateral plasma membrane;	GO:0045028:G protein-coupled purinergic nucleotide receptor activity;GO:0019103:pyrimidine nucleotide binding;GO:0045029:UDP-activated nucleotide receptor activity;	K04272	ko04080 Neuroactive ligand-receptor interaction;;
Zfp251	3.81	4.08	3.81	1.31	1.4	1.44	3.74668	1.28785	-1.54065	5e-05	0.000286738	Down	ENSMUSG00000022526	zinc finger protein 251 [Source:MGI Symbol%3BAcc:MGI:1918841]	GO:0006355:regulation of transcription, DNA-templated;	GO:0005622:intracellular;	GO:0003676:nucleic acid binding;GO:0008270:zinc ion binding;	K09228	ko05168 Herpes simplex virus 1 infection;;
Adamtsl4	10.07	7.04	6.65	2.44	3.47	2.61	7.65371	2.63563	-1.53801	5e-05	0.000286738	Down	ENSMUSG00000015850	ADAMTS-like 4 [Source:MGI Symbol%3BAcc:MGI:2389008]	GO:0030198:extracellular matrix organization;GO:0043065:positive regulation of apoptotic process;	GO:0005614:interstitial matrix;	GO:0002020:protease binding;GO:0004222:metalloendopeptidase activity;	-	-
Cdk4	1.85	3.66	2.62	1.54	0.81	0.49	3.6645	1.26224	-1.53763	0.01135	0.044881	Down	ENSMUSG00000006728	cyclin-dependent kinase 4 [Source:MGI Symbol%3BAcc:MGI:88357]	-	-	-	-	-
Srrt	1.48	1.19	3.65	0.54	1.09	0.6	2.13895	0.737247	-1.53668	0.0003	0.00159717	Down	ENSMUSG00000037364	serrate RNA effector molecule homolog (Arabidopsis) [Source:MGI Symbol%3BAcc:MGI:1933527]	-	-	-	-	-
Sqstm1	69.12	54.63	56.34	27.98	17.23	18.56	59.8722	20.6372	-1.53664	5e-05	0.000286738	Down	ENSMUSG00000015837	sequestosome 1 [Source:MGI Symbol%3BAcc:MGI:107931]	GO:0051291:protein heterooligomerization;GO:0043122:regulation of I-kappaB kinase/NF-kappaB signaling;GO:0006915:apoptotic process;GO:0030154:cell differentiation;GO:0001934:positive regulation of protein phosphorylation;GO:0006914:autophagy;	GO:0005764:lysosome;GO:0016235:aggresome;GO:0000932:P-body;GO:0000407:phagophore assembly site;GO:0005768:endosome;GO:0031410:cytoplasmic vesicle;GO:0005776:autophagosome;GO:0005783:endoplasmic reticulum;GO:0005634:nucleus;	GO:0005080:protein kinase C binding;GO:0003712:transcription coregulator activity;GO:0042169:SH2 domain binding;GO:0008270:zinc ion binding;GO:0070530:K63-linked polyubiquitin modification-dependent protein binding;GO:0042803:protein homodimerization activity;	K14381	ko04137 Mitophagy - animal;ko04140 Autophagy - animal;ko04217 Necroptosis;ko04218 Cellular senescence;ko04380 Osteoclast differentiation;ko05014 Amyotrophic lateral sclerosis;ko05022 Pathways of neurodegeneration - multiple diseases;ko05131 Shigellosis;ko05418 Fluid shear stress and atherosclerosis;;
Arfgap3	16.19	22.99	24.13	7.75	8.62	6.07	20.9295	7.22383	-1.5347	5e-05	0.000286738	Down	ENSMUSG00000054277	ADP-ribosylation factor GTPase activating protein 3 [Source:MGI Symbol%3BAcc:MGI:1913501]	GO:0009306:protein secretion;GO:0016192:vesicle-mediated transport;	GO:0000139:Golgi membrane;GO:0005829:cytosol;	GO:0008270:zinc ion binding;	K12493	ko04144 Endocytosis;;
Nfe2l1	6.78	32.08	28.31	3.43	6.52	13.83	21.0675	7.27232	-1.53453	0.00825	0.0339475	Down	ENSMUSG00000038615	nuclear factor%2C erythroid derived 2%2C-like 1 [Source:MGI Symbol%3BAcc:MGI:99421]	-	-	-	K09040	;
Tbc1d16	7.36	9.2	9	2.21	3.55	3.38	7.94303	2.74196	-1.53448	5e-05	0.000286738	Down	ENSMUSG00000039976	TBC1 domain family%2C member 16 [Source:MGI Symbol%3BAcc:MGI:2652878]	-	-	-	-	-
Zfp598	1.7	1.31	3.24	0.68	0.76	0.76	2.00763	0.693458	-1.53362	5e-05	0.000286738	Down	ENSMUSG00000041130	zinc finger protein 598 [Source:MGI Symbol%3BAcc:MGI:2670965]	-	-	-	-	-
Zfp24	1.17	2.71	2.03	0.34	1.03	0.74	2.68362	0.927659	-1.53252	0.00985	0.0397327	Down	ENSMUSG00000051469	zinc finger protein 24 [Source:MGI Symbol%3BAcc:MGI:1929704]	GO:0042552:myelination;GO:0016032:viral process;GO:0045892:negative regulation of transcription, DNA-templated;	GO:0005634:nucleus;	GO:0008270:zinc ion binding;GO:0043565:sequence-specific DNA binding;GO:0003700:DNA-binding transcription factor activity;	K09230	;
Hnrnpc	2.53	2.09	2.79	1.48	0.67	0.46	2.46628	0.854707	-1.52883	0.0022	0.0102257	Down	ENSMUSG00000060373	heterogeneous nuclear ribonucleoprotein C [Source:MGI Symbol%3BAcc:MGI:107795]	-	-	-	K12884	ko03040 Spliceosome;;
Ncoa5	2.62	2.76	4.21	1.3	1.24	0.86	3.1075	1.07833	-1.52695	5e-05	0.000286738	Down	ENSMUSG00000039804	nuclear receptor coactivator 5 [Source:MGI Symbol%3BAcc:MGI:2385165]	-	-	-	-	-
Pid1	26.94	33.16	31.75	10.11	11.47	11.31	30.4015	10.5645	-1.52492	5e-05	0.000286738	Down	ENSMUSG00000045658	phosphotyrosine interaction domain containing 1 [Source:MGI Symbol%3BAcc:MGI:2138391]	GO:2001171:positive regulation of ATP biosynthetic process;GO:2000379:positive regulation of reactive oxygen species metabolic process;GO:0051881:regulation of mitochondrial membrane potential;GO:0070584:mitochondrion morphogenesis;GO:0071356:cellular response to tumor necrosis factor;GO:0001933:negative regulation of protein phosphorylation;GO:0045944:positive regulation of transcription by RNA …	GO:0005737:cytoplasm;	GO:0005515:protein binding;	-	-
Ahnak	18.39	10.51	8.66	5.33	4.04	4.13	16.3572	5.69096	-1.52318	5e-05	0.000286738	Down	ENSMUSG00000069833	AHNAK nucleoprotein (desmoyokin) [Source:MGI Symbol%3BAcc:MGI:1316648]	-	GO:0005911:cell-cell junction;	-	-	-
Vrk2	4.78	8.09	5.59	2.81	2.73	1.07	6.38898	2.22454	-1.52208	0.0036	0.0160346	Down	ENSMUSG00000064090	vaccinia related kinase 2 [Source:MGI Symbol%3BAcc:MGI:1917172]	GO:0046777:protein autophosphorylation;GO:0034599:cellular response to oxidative stress;GO:0043408:regulation of MAPK cascade;GO:2000659:regulation of interleukin-1-mediated signaling pathway;	GO:0031966:mitochondrial membrane;GO:0016021:integral component of membrane;GO:0005789:endoplasmic reticulum membrane;GO:0005634:nucleus;	GO:0004674:protein serine/threonine kinase activity;GO:0005524:ATP binding;	K08816	;
Camsap3	1.69	3.64	2.78	0.44	1.25	1.24	2.5685	0.895474	-1.5202	0.00185	0.008731	Down	ENSMUSG00000044433	calmodulin regulated spectrin-associated protein family%2C member 3 [Source:MGI Symbol%3BAcc:MGI:1916947]	GO:0090136:epithelial cell-cell adhesion;GO:0034453:microtubule anchoring;GO:0045218:zonula adherens maintenance;GO:0070507:regulation of microtubule cytoskeleton organization;GO:0010923:negative regulation of phosphatase activity;	GO:0005915:zonula adherens;GO:0005874:microtubule;GO:0005737:cytoplasm;	GO:0051011:microtubule minus-end binding;	K17493	;
Wnk1	0.58	1.06	0.8	0.38	0.32	0.18	0.748363	0.261106	-1.5191	0.00425	0.0186836	Down	ENSMUSG00000045962	WNK lysine deficient protein kinase 1 [Source:MGI Symbol%3BAcc:MGI:2442092]	GO:0090188:negative regulation of pancreatic juice secretion;GO:0046777:protein autophosphorylation;GO:0003084:positive regulation of systemic arterial blood pressure;GO:0006811:ion transport;GO:0010923:negative regulation of phosphatase activity;GO:0071901:negative regulation of protein serine/threonine kinase activity;	GO:0005737:cytoplasm;	GO:0019870:potassium channel inhibitor activity;GO:0019901:protein kinase binding;GO:0030291:protein serine/threonine kinase inhibitor activity;GO:0004674:protein serine/threonine kinase activity;GO:0019902:phosphatase binding;GO:0000287:magnesium ion binding;GO:0005524:ATP binding;	K08867	;
D330023K18Rik	1.54	0.56	1.18	0.27	0.32	0.59	1.36022	0.474742	-1.51862	0.0042	0.0184881	Down	ENSMUSG00000087269	RIKEN cDNA D330023K18 gene [Source:MGI Symbol%3BAcc:MGI:2445152]	-	-	-	-	-
Ctsf	11.33	9.43	9.86	3.68	3.99	3.39	10.5565	3.69091	-1.51608	5e-05	0.000286738	Down	ENSMUSG00000083282	cathepsin F [Source:MGI Symbol%3BAcc:MGI:1861434]	GO:0006508:proteolysis;	GO:0005764:lysosome;	GO:0008234:cysteine-type peptidase activity;	K01373	ko04142 Lysosome;ko04210 Apoptosis;ko04626 Plant-pathogen interaction;;
Slc25a10	1.16	1.04	2.04	0.65	0.44	0.41	1.48586	0.519604	-1.51581	0.0004	0.00209582	Down	ENSMUSG00000025792	solute carrier family 25 (mitochondrial carrier%2C dicarboxylate transporter)%2C member 10 [Source:MGI Symbol%3BAcc:MGI:1353497]	-	-	-	-	-
Arhgef3	2.2	7.26	5.47	0.71	1.79	2.89	4.82759	1.6884	-1.51564	0.0056	0.0239809	Down	ENSMUSG00000021895	Rho guanine nucleotide exchange factor (GEF) 3 [Source:MGI Symbol%3BAcc:MGI:1918954]	-	-	-	-	-
Csrp2	17.86	12.69	9.53	8.26	2.37	3.73	14.8352	5.19579	-1.51361	0.00345	0.0154189	Down	ENSMUSG00000020186	cysteine and glycine-rich protein 2 [Source:MGI Symbol%3BAcc:MGI:1202907]	GO:0007275:multicellular organism development;GO:0030154:cell differentiation;	GO:0005634:nucleus;	GO:0008270:zinc ion binding;GO:0005515:protein binding;	K09377	;
Csnk1e	3.62	2.7	3.75	1	1.24	1.4	3.28535	1.15068	-1.51356	5e-05	0.000286738	Down	ENSMUSG00000022433	casein kinase 1%2C epsilon [Source:MGI Symbol%3BAcc:MGI:1351660]	GO:0006468:protein phosphorylation;GO:0042752:regulation of circadian rhythm;GO:0030178:negative regulation of Wnt signaling pathway;GO:0090263:positive regulation of canonical Wnt signaling pathway;GO:0034613:cellular protein localization;GO:0032436:positive regulation of proteasomal ubiquitin-dependent protein catabolic process;	GO:0005737:cytoplasm;GO:0005634:nucleus;	GO:0004674:protein serine/threonine kinase activity;GO:0005524:ATP binding;	K08960	ko04068 FoxO signaling pathway;ko04310 Wnt signaling pathway;ko04340 Hedgehog signaling pathway;ko04341 Hedgehog signaling pathway - fly;ko04390 Hippo signaling pathway;ko04391 Hippo signaling pathway - fly;ko04392 Hippo signaling pathway - multiple species;ko04710 Circadian rhythm;ko04711 Circadian rhythm - fly;ko05010 Alzheimer disease;ko05022 Pathways of neurodegeneration - multiple diseases;;
Pwwp3b	2.17	1.45	2.05	0.85	0.87	0.33	1.81405	0.635857	-1.51244	0.0072	0.0300126	Down	ENSMUSG00000042515	PWWP domain containing 3B [Source:MGI Symbol%3BAcc:MGI:2445062]	-	-	-	-	-
Spef1	8.08	4.65	4.49	2.09	2.63	1.57	5.77217	2.02341	-1.51233	5e-05	0.000286738	Down	ENSMUSG00000027329	sperm flagellar 1 [Source:MGI Symbol%3BAcc:MGI:3513546]	-	GO:0005856:cytoskeleton;GO:0005737:cytoplasm;GO:0031514:motile cilium;	-	-	-
5930430L01Rik	0.9	1.66	1.44	0.47	0.36	0.6	1.32729	0.465784	-1.51075	0.0009	0.00447635	Down	ENSMUSG00000106951	RIKEN cDNA 5930430L01 gene [Source:MGI Symbol%3BAcc:MGI:2443110]	-	-	-	-	-
Pof1b	2.49	4.2	5.03	1.49	1.52	1.2	3.72773	1.31127	-1.50734	5e-05	0.000286738	Down	ENSMUSG00000034607	premature ovarian failure 1B [Source:MGI Symbol%3BAcc:MGI:1916943]	-	-	GO:0003779:actin binding;	-	-
Gm12216	4	2.25	2	1.86	0.66	0.44	5.1475	1.8117	-1.50653	0.00255	0.0116989	Down	ENSMUSG00000081769	predicted gene 12216 [Source:MGI Symbol%3BAcc:MGI:3650088]	-	-	-	-	-
Osbpl9	6.29	6.66	4.63	1.46	1.98	2.99	5.80327	2.04295	-1.50621	5e-05	0.000286738	Down	ENSMUSG00000028559	oxysterol binding protein-like 9 [Source:MGI Symbol%3BAcc:MGI:1923784]	GO:0006869:lipid transport;	-	GO:0005543:phospholipid binding;	-	-
Dennd1a	3.55	3.21	3.41	0.94	1.36	1.42	3.24018	1.14251	-1.50387	5e-05	0.000286738	Down	ENSMUSG00000035392	DENN/MADD domain containing 1A [Source:MGI Symbol%3BAcc:MGI:2442794]	GO:0050790:regulation of catalytic activity;GO:0048488:synaptic vesicle endocytosis;GO:0015031:protein transport;	GO:0030054:cell junction;GO:0030425:dendrite;GO:0045202:synapse;GO:0043025:neuronal cell body;GO:0030665:clathrin-coated vesicle membrane;GO:0005886:plasma membrane;	GO:0017112:Rab guanyl-nucleotide exchange factor activity;GO:0017124:SH3 domain binding;	-	-
Ctsf	6.58	5.03	6.98	3.71	1.05	1.86	8.52812	3.00939	-1.50276	0.0075	0.0311295	Down	ENSMUSG00000083282	cathepsin F [Source:MGI Symbol%3BAcc:MGI:1861434]	-	-	-	-	-
Zcchc24	1.94	8.38	4.77	1.03	2.62	1.87	4.76232	1.68064	-1.50265	0.01105	0.043885	Down	ENSMUSG00000055538	zinc finger%2C CCHC domain containing 24 [Source:MGI Symbol%3BAcc:MGI:1919168]	GO:0014013:regulation of gliogenesis;	-	GO:0003676:nucleic acid binding;GO:0008270:zinc ion binding;	-	-
Rhob	70.37	39.94	41.99	24.54	15.85	15.13	51.6017	18.2268	-1.50136	5e-05	0.000286738	Down	ENSMUSG00000054364	ras homolog family member B [Source:MGI Symbol%3BAcc:MGI:107949]	GO:0007411:axon guidance;GO:0007266:Rho protein signal transduction;GO:0030168:platelet activation;GO:0007155:cell adhesion;GO:0051056:regulation of small GTPase mediated signal transduction;GO:0045766:positive regulation of angiogenesis;GO:0070301:cellular response to hydrogen peroxide;GO:0006927:obsolete transformed cell apoptotic process;GO:0015031:protein transport;GO:0006184:obsolete GTP cat…	GO:0005829:cytosol;GO:0031902:late endosome membrane;GO:0032154:cleavage furrow;GO:0005886:plasma membrane;GO:0005634:nucleus;	GO:0005515:protein binding;GO:0005525:GTP binding;GO:0019003:GDP binding;GO:0003924:GTPase activity;	K07856	ko05132 Salmonella infection;;
Gtpbp3	1.87	3.78	2.39	0.81	0.68	1.43	2.69346	0.952338	-1.49992	0.0009	0.00447635	Down	ENSMUSG00000007610	GTP binding protein 3 [Source:MGI Symbol%3BAcc:MGI:1917609]	-	GO:0005634:nucleus;GO:0005739:mitochondrion;	-	K03650	;
Lurap1l	4.38	5.15	5.58	1.69	1.43	2.37	4.92638	1.74375	-1.49833	5e-05	0.000286738	Down	ENSMUSG00000048706	leucine rich adaptor protein 1-like [Source:MGI Symbol%3BAcc:MGI:106510]	-	-	-	-	-
Cep112	3.54	4.2	4.36	0.99	2	1.45	3.91096	1.38498	-1.49766	5e-05	0.000286738	Down	ENSMUSG00000020728	centrosomal protein 112 [Source:MGI Symbol%3BAcc:MGI:1923673]	GO:0097120:receptor localization to synapse;	GO:0005737:cytoplasm;GO:0005813:centrosome;GO:0060077:inhibitory synapse;GO:0005886:plasma membrane;	-	K16767	;
Ddit4	203.15	158.31	198.1	60.51	75.65	68.52	196.196	69.4865	-1.49749	5e-05	0.000286738	Down	ENSMUSG00000020108	DNA-damage-inducible transcript 4 [Source:MGI Symbol%3BAcc:MGI:1921997]	GO:0001764:neuron migration;GO:0045820:negative regulation of glycolytic process;GO:1901216:positive regulation of neuron death;GO:0048011:neurotrophin TRK receptor signaling pathway;GO:0008283:cell proliferation;GO:0051607:defense response to virus;GO:0007420:brain development;GO:0001666:response to hypoxia;GO:0032007:negative regulation of TOR signaling;GO:0072593:reactive oxygen species metabo…	GO:0005829:cytosol;GO:0005739:mitochondrion;	GO:0071889:14-3-3 protein binding;	K08270	ko04140 Autophagy - animal;ko04150 mTOR signaling pathway;ko04151 PI3K-Akt signaling pathway;ko05206 MicroRNAs in cancer;;
Pvt1	12.67	4.73	4.28	4.29	1.24	2.4	7.88088	2.79329	-1.49639	0.00305	0.0137641	Down	ENSMUSG00000097039	Pvt1 oncogene [Source:MGI Symbol%3BAcc:MGI:97824]	-	-	-	-	-
Hgfac	0.45	0.48	0.97	0.19	0.15	0.35	0.628161	0.222776	-1.49554	0.01255	0.0489826	Down	ENSMUSG00000029102	hepatocyte growth factor activator [Source:MGI Symbol%3BAcc:MGI:1859281]	-	-	-	-	-
Dbndd2	1.12	0.66	0.76	0.45	0.28	0.2	0.826242	0.293319	-1.49409	0.0009	0.00447635	Down	ENSMUSG00000017734	dysbindin (dystrobrevin binding protein 1) domain containing 2 [Source:MGI Symbol%3BAcc:MGI:106562]	GO:0006469:negative regulation of protein kinase activity;	-	-	-	-
Col12a1	2.38	3.09	2.49	0.49	1.22	1.24	2.44502	0.868826	-1.49271	5e-05	0.000286738	Down	ENSMUSG00000032332	collagen%2C type XII%2C alpha 1 [Source:MGI Symbol%3BAcc:MGI:88448]	-	-	-	K08132	ko04974 Protein digestion and absorption;;
Dnajc28	0.71	0.72	1.33	0.35	0.35	0.31	0.889541	0.316356	-1.49151	0.0001	0.000561702	Down	ENSMUSG00000039763	DnaJ heat shock protein family (Hsp40) member C28 [Source:MGI Symbol%3BAcc:MGI:2181053]	-	-	-	K19373	;
Trmt1	2.44	2.12	2.56	0.71	0.73	1.15	3.53058	1.26078	-1.4856	0.00345	0.0154189	Down	ENSMUSG00000001909	tRNA methyltransferase 1 [Source:MGI Symbol%3BAcc:MGI:1289155]	GO:0008033:tRNA processing;GO:0032259:methylation;	GO:0005739:mitochondrion;	GO:0016783:sulfurtransferase activity;GO:0008270:zinc ion binding;GO:0005524:ATP binding;GO:0004809:tRNA (guanine-N2-)-methyltransferase activity;GO:0000049:tRNA binding;	K00555	;
Fbxw7	4.06	2.54	5.65	1.45	1.51	1.53	3.89655	1.39167	-1.48538	5e-05	0.000286738	Down	ENSMUSG00000028086	F-box and WD-40 domain protein 7 [Source:MGI Symbol%3BAcc:MGI:1354695]	GO:0030324:lung development;GO:0007219:Notch signaling pathway;GO:2000060:positive regulation of ubiquitin-dependent protein catabolic process;GO:0006974:cellular response to DNA damage stimulus;GO:0070374:positive regulation of ERK1 and ERK2 cascade;GO:0045741:positive regulation of epidermal growth factor-activated receptor activity;GO:0006355:regulation of transcription, DNA-templated;GO:00508…	GO:0005794:Golgi apparatus;GO:0019005:SCF ubiquitin ligase complex;GO:0005783:endoplasmic reticulum;	GO:0003700:DNA-binding transcription factor activity;	K10260	ko04120 Ubiquitin mediated proteolysis;;
Gm18562	4.04	3.73	5.41	0.68	1.92	2.26	5.43759	1.94351	-1.4843	5e-05	0.000286738	Down	ENSMUSG00000110123	predicted gene%2C 18562 [Source:MGI Symbol%3BAcc:MGI:5010747]	-	-	-	-	-
Abcb6	25.58	31.15	31.29	8.86	10.86	12.73	28.8093	10.2982	-1.48414	5e-05	0.000286738	Down	ENSMUSG00000026198	ATP-binding cassette%2C sub-family B (MDR/TAP)%2C member 6 [Source:MGI Symbol%3BAcc:MGI:1921354]	GO:0071585:detoxification of cadmium ion;GO:0006779:porphyrin-containing compound biosynthetic process;GO:0070574:cadmium ion transmembrane transport;GO:0007420:brain development;GO:0043588:skin development;GO:0015886:heme transport;	GO:0005774:vacuolar membrane;GO:0005794:Golgi apparatus;GO:0005783:endoplasmic reticulum;GO:0005886:plasma membrane;GO:0031307:integral component of mitochondrial outer membrane;	GO:0020037:heme binding;GO:0015562:efflux transmembrane transporter activity;GO:0015439:heme-transporting ATPase activity;GO:0005524:ATP binding;	K05661	ko02010 ABC transporters;;
Tmem74	0.44	0.95	0.62	0.34	0.12	0.28	0.645472	0.230853	-1.48338	5e-05	0.000286738	Down	ENSMUSG00000054409	transmembrane protein 74 [Source:MGI Symbol%3BAcc:MGI:2443417]	GO:0006914:autophagy;	GO:0005764:lysosome;GO:0016021:integral component of membrane;GO:0031410:cytoplasmic vesicle;	-	-	-
Coro6	3.89	1.91	3.24	1.5	0.79	1.02	3.27886	1.17286	-1.48317	5e-05	0.000286738	Down	ENSMUSG00000020836	coronin 6 [Source:MGI Symbol%3BAcc:MGI:2183448]	-	-	-	K13886	;
Ccnl1	2.32	1.08	1.72	0.84	0.84	0.21	1.73883	0.62238	-1.48224	0.0093	0.0377723	Down	ENSMUSG00000027829	cyclin L1 [Source:MGI Symbol%3BAcc:MGI:1922664]	-	-	-	-	-
Macroh2a1	33.77	18.67	20.48	11.66	7.51	7.77	25.3567	9.08123	-1.48141	5e-05	0.000286738	Down	ENSMUSG00000015937	macroH2A.1 histone [Source:MGI Symbol%3BAcc:MGI:1349392]	GO:0006334:nucleosome assembly;GO:0007549:dosage compensation;	GO:0000786:nucleosome;GO:0005813:centrosome;GO:0000793:condensed chromosome;GO:0001740:Barr body;	GO:0003677:DNA binding;GO:0046982:protein heterodimerization activity;GO:0003682:chromatin binding;	K11251	ko04217 Necroptosis;ko04613 Neutrophil extracellular trap formation;ko05034 Alcoholism;ko05322 Systemic lupus erythematosus;;
Klf5	5.13	5.02	5.3	2.4	1.71	1.59	5.01342	1.80108	-1.47694	5e-05	0.000286738	Down	ENSMUSG00000005148	Kruppel-like factor 5 [Source:MGI Symbol%3BAcc:MGI:1338056]	GO:0001525:angiogenesis;GO:0030033:microvillus assembly;GO:0035914:skeletal muscle cell differentiation;GO:0045893:positive regulation of transcription, DNA-templated;	GO:0005634:nucleus;	GO:0008270:zinc ion binding;GO:0003677:DNA binding;GO:0005515:protein binding;GO:0003700:DNA-binding transcription factor activity;	K09206	;
Glt28d2	2.27	2.04	1.21	0.76	0.73	0.58	1.83903	0.660836	-1.47658	5e-05	0.000286738	Down	ENSMUSG00000031286	glycosyltransferase 28 domain containing 2 [Source:MGI Symbol%3BAcc:MGI:2443773]	GO:0030259:lipid glycosylation;	GO:0005783:endoplasmic reticulum;	GO:0030246:carbohydrate binding;GO:0004577:N-acetylglucosaminyldiphosphodolichol N-acetylglucosaminyltransferase activity;	K07432	ko00510 N-Glycan biosynthesis;ko00513 Various types of N-glycan biosynthesis;ko01100 Metabolic pathways;;
Abce1	0.33	1.13	1.16	0.23	0.5	0.23	0.84495	0.303982	-1.47488	0.0104	0.0416887	Down	ENSMUSG00000058355	ATP-binding cassette%2C sub-family E (OABP)%2C member 1 [Source:MGI Symbol%3BAcc:MGI:1195458]	-	-	-	-	-
Lifr	24.95	33.88	34.46	10.66	13.36	10.66	28.6449	10.3329	-1.47103	5e-05	0.000286738	Down	ENSMUSG00000054263	LIF receptor alpha [Source:MGI Symbol%3BAcc:MGI:96788]	GO:0031100:animal organ regeneration;GO:0038165:oncostatin-M-mediated signaling pathway;GO:0010656:negative regulation of muscle cell apoptotic process;GO:0070120:ciliary neurotrophic factor-mediated signaling pathway;GO:0048812:neuron projection morphogenesis;GO:0048861:leukemia inhibitory factor signaling pathway;GO:0008284:positive regulation of cell proliferation;	GO:0016021:integral component of membrane;GO:0005576:extracellular region;GO:0005886:plasma membrane;	GO:0004924:oncostatin-M receptor activity;GO:0005127:ciliary neurotrophic factor receptor binding;GO:0019955:cytokine binding;GO:0019838:growth factor binding;GO:0046982:protein heterodimerization activity;GO:0004923:leukemia inhibitory factor receptor activity;	K05058	ko04060 Cytokine-cytokine receptor interaction;ko04550 Signaling pathways regulating pluripotency of stem cells;ko04630 JAK-STAT signaling pathway;;
Fmo5	1.94	2.3	2.17	0.8	0.61	0.96	2.1413	0.772599	-1.4707	0.00025	0.00134453	Down	ENSMUSG00000028088	flavin containing monooxygenase 5 [Source:MGI Symbol%3BAcc:MGI:1310004]	-	GO:0031227:intrinsic component of endoplasmic reticulum membrane;GO:0016021:integral component of membrane;	GO:0050660:flavin adenine dinucleotide binding;GO:0050661:NADP binding;GO:0004499:N,N-dimethylaniline monooxygenase activity;	K00485	ko00982 Drug metabolism - cytochrome P450;;
Smc5	6.78	1.87	6.85	2.57	1.97	1.16	7.54502	2.72311	-1.47027	0.00455	0.0199065	Down	ENSMUSG00000024943	structural maintenance of chromosomes 5 [Source:MGI Symbol%3BAcc:MGI:2385088]	-	-	-	-	-
Ap1m1	3.85	1.43	1.54	1.18	0.86	0.52	2.71739	0.981815	-1.4687	0.0091	0.037025	Down	ENSMUSG00000003033	adaptor-related protein complex AP-1%2C mu subunit 1 [Source:MGI Symbol%3BAcc:MGI:102776]	-	-	-	-	-
Btg2	63.52	22.59	27.18	19.11	11.66	11.69	37.9301	13.7072	-1.46841	5e-05	0.000286738	Down	ENSMUSG00000020423	BTG anti-proliferation factor 2 [Source:MGI Symbol%3BAcc:MGI:108384]	GO:0006974:cellular response to DNA damage stimulus;GO:0021954:central nervous system neuron development;GO:0031175:neuron projection development;GO:0008306:associative learning;GO:0035914:skeletal muscle cell differentiation;GO:2000178:negative regulation of neural precursor cell proliferation;GO:0060213:positive regulation of nuclear-transcribed mRNA poly(A) tail shortening;GO:0009952:anterior/…	-	GO:0005515:protein binding;	K14443	ko03018 RNA degradation;;
Map3k7	7.8	9.84	7.58	3.16	2.89	3.36	7.92996	2.8699	-1.46631	5e-05	0.000286738	Down	ENSMUSG00000028284	mitogen-activated protein kinase kinase kinase 7 [Source:MGI Symbol%3BAcc:MGI:1346877]	GO:0007179:transforming growth factor beta receptor signaling pathway;GO:0032743:positive regulation of interleukin-2 production;GO:0043123:positive regulation of I-kappaB kinase/NF-kappaB signaling;GO:0007250:activation of NF-kappaB-inducing kinase activity;GO:0002726:positive regulation of T cell cytokine production;GO:0043507:positive regulation of JUN kinase activity;GO:0001841:neural tube fo…	GO:0008385:IkappaB kinase complex;GO:0005671:Ada2/Gcn5/Ada3 transcription activator complex;GO:0005886:plasma membrane;	GO:0004708:MAP kinase kinase activity;GO:0000287:magnesium ion binding;GO:0004709:MAP kinase kinase kinase activity;GO:0005515:protein binding;GO:0005524:ATP binding;	K04427	ko04010 MAPK signaling pathway;ko04013 MAPK signaling pathway - fly;ko04064 NF-kappa B signaling pathway;ko04140 Autophagy - animal;ko04152 AMPK signaling pathway;ko04214 Apoptosis - fly;ko04310 Wnt signaling pathway;ko04380 Osteoclast differentiation;ko04520 Adherens junction;ko04613 Neutrophil extracellular trap formation;ko04620 Toll-like receptor signaling pathway;ko04621 NOD-like receptor si…
Mgst1	56.42	65.23	72.56	27.23	23.59	21.12	74.1195	26.8344	-1.46577	5e-05	0.000286738	Down	ENSMUSG00000008540	microsomal glutathione S-transferase 1 [Source:MGI Symbol%3BAcc:MGI:1913850]	GO:0070207:protein homotrimerization;GO:0055114:oxidation-reduction process;GO:0010243:response to organonitrogen compound;GO:0071449:cellular response to lipid hydroperoxide;GO:0006749:glutathione metabolic process;GO:0042493:response to drug;GO:0032496:response to lipopolysaccharide;	GO:0016021:integral component of membrane;GO:0005743:mitochondrial inner membrane;GO:0005778:peroxisomal membrane;GO:0005741:mitochondrial outer membrane;GO:0045177:apical part of cell;GO:0005783:endoplasmic reticulum;GO:0005634:nucleus;	GO:0004602:glutathione peroxidase activity;GO:0004364:glutathione transferase activity;GO:0043295:glutathione binding;GO:0042803:protein homodimerization activity;	K00799	ko00480 Glutathione metabolism;ko00980 Metabolism of xenobiotics by cytochrome P450;ko00982 Drug metabolism - cytochrome P450;ko00983 Drug metabolism - other enzymes;ko01100 Metabolic pathways;ko01524 Platinum drug resistance;ko04212 Longevity regulating pathway - worm;ko05200 Pathways in cancer;ko05204 Chemical carcinogenesis;ko05225 Hepatocellular carcinoma;ko05418 Fluid shear stress and athero…
Ewsr1	7.98	5.52	11.06	2.74	4.11	2.29	9.69198	3.51284	-1.46415	5e-05	0.000286738	Down	ENSMUSG00000009079	Ewing sarcoma breakpoint region 1 [Source:MGI Symbol%3BAcc:MGI:99960]	-	-	-	-	-
Dsc2	13.82	24.51	23.94	6.79	7.58	8.8	19.6467	7.1218	-1.46397	5e-05	0.000286738	Down	ENSMUSG00000024331	desmocollin 2 [Source:MGI Symbol%3BAcc:MGI:103221]	GO:0086069:bundle of His cell to Purkinje myocyte communication;GO:0007156:homophilic cell adhesion via plasma membrane adhesion molecules;GO:0086005:ventricular cardiac muscle cell action potential;GO:0086091:regulation of heart rate by cardiac conduction;	GO:0016021:integral component of membrane;GO:0005913:cell-cell adherens junction;GO:0030057:desmosome;GO:0005886:plasma membrane;	GO:0005509:calcium ion binding;	K07601	ko05412 Arrhythmogenic right ventricular cardiomyopathy;;
Vps72	1.46	0.67	1.13	0.53	0.45	0.24	1.11087	0.402767	-1.46368	0.0026	0.0119011	Down	ENSMUSG00000008958	vacuolar protein sorting 72 [Source:MGI Symbol%3BAcc:MGI:1202305]	-	-	-	-	-
Nrtn	8.91	8.45	9.08	3.16	2.51	4.14	10.5296	3.8182	-1.46348	5e-05	0.000286738	Down	ENSMUSG00000039481	neurturin [Source:MGI Symbol%3BAcc:MGI:108417]	GO:0021675:nerve development;GO:0048468:cell development;GO:0007169:transmembrane receptor protein tyrosine kinase signaling pathway;	GO:0030424:axon;	GO:0008083:growth factor activity;	-	-
Gyg	43.85	31.37	33.08	16.04	11.79	12.64	38.3284	13.9096	-1.46233	5e-05	0.000286738	Down	ENSMUSG00000019528	glycogenin [Source:MGI Symbol%3BAcc:MGI:1351614]	GO:0005978:glycogen biosynthetic process;	-	GO:0046872:metal ion binding;GO:0005536:glucose binding;GO:0008466:glycogenin glucosyltransferase activity;	K00750	ko00500 Starch and sucrose metabolism;ko01100 Metabolic pathways;ko01110 Biosynthesis of secondary metabolites;;
Rgl3	8.3	7.48	8.68	3.76	2.44	2.9	8.14503	2.9573	-1.46164	5e-05	0.000286738	Down	ENSMUSG00000040146	ral guanine nucleotide dissociation stimulator-like 3 [Source:MGI Symbol%3BAcc:MGI:1918996]	GO:0051056:regulation of small GTPase mediated signal transduction;GO:0050790:regulation of catalytic activity;	GO:0005622:intracellular;	GO:0017016:Ras GTPase binding;GO:0008321:Ral guanyl-nucleotide exchange factor activity;	K17639	;
Mblac2	2.26	2.69	2.93	0.83	1.33	0.8	2.51722	0.914189	-1.46127	5e-05	0.000286738	Down	ENSMUSG00000051098	metallo-beta-lactamase domain containing 2 [Source:MGI Symbol%3BAcc:MGI:1920102]	-	-	GO:0016787:hydrolase activity;GO:0046872:metal ion binding;	-	-
Pparg	3.31	4.4	5.54	1.32	1.63	1.99	4.58497	1.66667	-1.45995	5e-05	0.000286738	Down	ENSMUSG00000000440	peroxisome proliferator activated receptor gamma [Source:MGI Symbol%3BAcc:MGI:97747]	GO:0048662:negative regulation of smooth muscle cell proliferation;GO:0042953:lipoprotein transport;GO:0045713:low-density lipoprotein particle receptor biosynthetic process;GO:0035357:peroxisome proliferator activated receptor signaling pathway;GO:0046321:positive regulation of fatty acid oxidation;GO:0007507:heart development;GO:0050872:white fat cell differentiation;GO:0051091:positive regulat…	GO:0005829:cytosol;GO:0005634:nucleus;	GO:0033613:activating transcription factor binding;GO:0004879:nuclear receptor activity;GO:0003707:steroid hormone receptor activity;GO:0008144:drug binding;GO:0046965:retinoid X receptor binding;GO:0008270:zinc ion binding;GO:0003682:chromatin binding;GO:0030374:nuclear receptor transcription coactivator activity;GO:0043565:sequence-specific DNA binding;GO:0050544:arachidonic acid binding;GO:000…	K08530	ko03320 PPAR signaling pathway;ko04152 AMPK signaling pathway;ko04211 Longevity regulating pathway;ko04380 Osteoclast differentiation;ko04714 Thermogenesis;ko05016 Huntington disease;ko05200 Pathways in cancer;ko05202 Transcriptional misregulation in cancer;ko05216 Thyroid cancer;;
Als2cl	4.56	1.96	5.38	1.62	1.2	1.61	3.79121	1.37847	-1.45959	0.0018	0.00850837	Down	ENSMUSG00000044037	ALS2 C-terminal like [Source:MGI Symbol%3BAcc:MGI:2447532]	-	-	-	-	-
Nusap1	5.6	2.84	3.73	1.81	1.85	0.94	3.96214	1.44246	-1.45775	0.00015	0.000827116	Down	ENSMUSG00000027306	nucleolar and spindle associated protein 1 [Source:MGI Symbol%3BAcc:MGI:2675669]	GO:0040001:establishment of mitotic spindle localization;GO:0000281:mitotic cytokinesis;GO:0007076:mitotic chromosome condensation;GO:0045840:positive regulation of mitotic nuclear division;	GO:0005730:nucleolus;GO:0005876:spindle microtubule;GO:0005694:chromosome;GO:0005737:cytoplasm;	GO:0008017:microtubule binding;GO:0003677:DNA binding;	-	-
Pfn2	11.9	7.9	12.18	4.05	3.99	3.96	11.0806	4.04009	-1.45558	5e-05	0.000286738	Down	ENSMUSG00000027805	profilin 2 [Source:MGI Symbol%3BAcc:MGI:97550]	-	-	-	K05759	ko04013 MAPK signaling pathway - fly;ko04015 Rap1 signaling pathway;ko04810 Regulation of actin cytoskeleton;ko05014 Amyotrophic lateral sclerosis;ko05131 Shigellosis;ko05132 Salmonella infection;;
Sephs2	15.93	16.38	19.13	6.88	6.15	6.22	17.4207	6.35186	-1.45555	5e-05	0.000286738	Down	ENSMUSG00000049091	selenophosphate synthetase 2 [Source:MGI Symbol%3BAcc:MGI:108388]	-	-	-	K01008	ko00450 Selenocompound metabolism;ko01100 Metabolic pathways;;
Zswim8	2.42	1.74	3.27	1.32	0.89	0.55	2.35732	0.859532	-1.45552	0.0039	0.0172609	Down	ENSMUSG00000021819	zinc finger SWIM-type containing 8 [Source:MGI Symbol%3BAcc:MGI:1919156]	-	-	-	-	-
Rpl5-ps2	0.62	1.09	1.45	0.35	0.39	0.43	1.30656	0.476583	-1.45498	0.0117	0.0460894	Down	ENSMUSG00000082064	ribisomal protein L5%2C pseudogene 2 [Source:MGI Symbol%3BAcc:MGI:3649355]	-	-	-	-	-
Cep290	5.05	3.19	5.94	2.4	1.49	1.4	4.67526	1.70648	-1.45402	0.0032	0.0143806	Down	ENSMUSG00000019971	centrosomal protein 290 [Source:MGI Symbol%3BAcc:MGI:2384917]	-	-	-	-	-
Megf9	2.77	4.3	3.38	0.84	1.61	1.51	3.23503	1.18233	-1.45215	5e-05	0.000286738	Down	ENSMUSG00000039270	multiple EGF-like-domains 9 [Source:MGI Symbol%3BAcc:MGI:1918264]	-	GO:0016021:integral component of membrane;	-	-	-
Zfand5	11.13	8.91	8.35	3.4	3.56	3.82	8.86375	3.2465	-1.44903	5e-05	0.000286738	Down	ENSMUSG00000024750	zinc finger%2C AN1-type domain 5 [Source:MGI Symbol%3BAcc:MGI:1278334]	GO:0048705:skeletal system morphogenesis;GO:0060324:face development;GO:0001701:in utero embryonic development;GO:0003016:respiratory system process;GO:0001944:vasculature development;GO:0048745:smooth muscle tissue development;GO:0048008:platelet-derived growth factor receptor signaling pathway;GO:0010761:fibroblast migration;	GO:0005737:cytoplasm;	GO:0003677:DNA binding;GO:0008270:zinc ion binding;	-	-
Gtse1	24.22	19.45	23.39	5.07	8.32	12.11	22.2643	8.16389	-1.4474	5e-05	0.000286738	Down	ENSMUSG00000022385	G two S phase expressed protein 1 [Source:MGI Symbol%3BAcc:MGI:1352755]	-	GO:0005737:cytoplasm;GO:0005874:microtubule;	-	K10129	ko04115 p53 signaling pathway;;
Cltb	46.49	31.81	34.1	16.24	11.46	14.8	38.3089	14.0514	-1.44697	5e-05	0.000286738	Down	ENSMUSG00000047547	clathrin%2C light polypeptide (Lcb) [Source:MGI Symbol%3BAcc:MGI:1921575]	GO:0016192:vesicle-mediated transport;GO:0006886:intracellular protein transport;	GO:0030132:clathrin coat of coated pit;GO:0030130:clathrin coat of trans-Golgi network vesicle;GO:0060170:ciliary membrane;GO:0005802:trans-Golgi network;	GO:0042277:peptide binding;GO:0005198:structural molecule activity;	K04645	ko04142 Lysosome;ko04144 Endocytosis;ko04721 Synaptic vesicle cycle;ko04961 Endocrine and other factor-regulated calcium reabsorption;ko05016 Huntington disease;ko05100 Bacterial invasion of epithelial cells;;
Gtf2e2	3.31	3.42	4.62	1.67	1.25	1.34	4.0111	1.47439	-1.44388	5e-05	0.000286738	Down	ENSMUSG00000031585	general transcription factor II E%2C polypeptide 2 (beta subunit) [Source:MGI Symbol%3BAcc:MGI:1915403]	GO:0006367:transcription initiation from RNA polymerase II promoter;GO:0006355:regulation of transcription, DNA-templated;	GO:0005673:transcription factor TFIIE complex;	GO:0003677:DNA binding;GO:0005515:protein binding;	K03137	ko03022 Basal transcription factors;ko05203 Viral carcinogenesis;;
Praf2	1.75	0.96	0.86	0.56	0.44	0.37	1.33312	0.490242	-1.44324	0.00245	0.0112848	Down	ENSMUSG00000031149	PRA1 domain family 2 [Source:MGI Symbol%3BAcc:MGI:1859607]	GO:0015031:protein transport;	GO:0016021:integral component of membrane;GO:0005768:endosome;	-	-	-
Cd1d1	1.45	1.78	2.49	0.93	0.63	0.59	1.96091	0.721739	-1.44197	5e-05	0.000286738	Down	ENSMUSG00000028076	CD1d1 antigen [Source:MGI Symbol%3BAcc:MGI:107674]	GO:0001916:positive regulation of T cell mediated cytotoxicity;GO:0045086:positive regulation of interleukin-2 biosynthetic process;GO:0051135:positive regulation of NK T cell activation;GO:0045059:positive thymic T cell selection;GO:0042102:positive regulation of T cell proliferation;GO:0043032:positive regulation of macrophage activation;GO:0048006:antigen processing and presentation, endogenou…	GO:0042612:MHC class I protein complex;GO:0005764:lysosome;GO:0016021:integral component of membrane;GO:0005770:late endosome;GO:0009897:external side of plasma membrane;GO:0005769:early endosome;	GO:0050839:cell adhesion molecule binding;GO:0042393:histone binding;GO:0030883:endogenous lipid antigen binding;GO:0030884:exogenous lipid antigen binding;GO:0042608:T cell receptor binding;GO:0043499:obsolete eukaryotic cell surface binding;	K06448	ko04530 Tight junction;ko04640 Hematopoietic cell lineage;ko05146 Amoebiasis;;
Ccdc57	0.64	1.16	1.52	0.38	0.37	0.5	1.06546	0.392378	-1.44116	5e-05	0.000286738	Down	ENSMUSG00000048445	coiled-coil domain containing 57 [Source:MGI Symbol%3BAcc:MGI:1918526]	-	-	-	-	-
Trmt1l	0.52	1.04	0.94	0.32	0.32	0.31	0.890731	0.328331	-1.43984	0.01005	0.0404365	Down	ENSMUSG00000053286	tRNA methyltransferase 1 like [Source:MGI Symbol%3BAcc:MGI:1916185]	-	-	-	-	-
Rpa1	29.75	54.81	47.12	8.51	19.71	21.63	60.7514	22.4144	-1.43849	5e-05	0.000286738	Down	ENSMUSG00000000751	replication protein A1 [Source:MGI Symbol%3BAcc:MGI:1915525]	-	-	-	-	-
Hid1	7.91	8.35	7.48	4.42	1.97	2.59	7.72811	2.86027	-1.43397	5e-05	0.000286738	Down	ENSMUSG00000034586	HID1 domain containing [Source:MGI Symbol%3BAcc:MGI:2445087]	GO:0006886:intracellular protein transport;GO:0031001:response to brefeldin A;	GO:0005797:Golgi medial cisterna;GO:0000138:Golgi trans cisterna;GO:0090498:extrinsic component of Golgi membrane;GO:0005881:cytoplasmic microtubule;	-	-	-
Tor1aip2	6.65	4.98	6.51	2.38	1.21	3.31	6.03421	2.23567	-1.43246	0.002	0.0093757	Down	ENSMUSG00000050565	torsin A interacting protein 2 [Source:MGI Symbol%3BAcc:MGI:3582695]	-	GO:0016021:integral component of membrane;GO:0005783:endoplasmic reticulum;GO:0005634:nucleus;	GO:0005515:protein binding;	K11794	;
Tle1	1.54	2.55	2.27	0.51	0.99	0.94	2.01525	0.747987	-1.42988	5e-05	0.000286738	Down	ENSMUSG00000008305	transducin-like enhancer of split 1 [Source:MGI Symbol%3BAcc:MGI:104636]	GO:0000122:negative regulation of transcription by RNA polymerase II;GO:0010628:positive regulation of gene expression;GO:0016055:Wnt signaling pathway;GO:0043124:negative regulation of I-kappaB kinase/NF-kappaB signaling;GO:2000811:negative regulation of anoikis;	GO:0005829:cytosol;GO:0005667:transcription factor complex;	GO:0003682:chromatin binding;GO:0008134:transcription factor binding;	-	-
Zfp746	7.84	7.13	8.8	1.83	2.52	4.79	7.65367	2.84465	-1.4279	5e-05	0.000286738	Down	ENSMUSG00000057691	zinc finger protein 746 [Source:MGI Symbol%3BAcc:MGI:1916478]	GO:0070997:neuron death;GO:0010941:regulation of cell death;GO:0045892:negative regulation of transcription, DNA-templated;	GO:0005737:cytoplasm;GO:0005634:nucleus;	GO:0008270:zinc ion binding;GO:0044212:transcription regulatory region DNA binding;GO:0031625:ubiquitin protein ligase binding;	K09228	ko05168 Herpes simplex virus 1 infection;;
Eif3k	5.33	1.79	1.75	1.16	1.18	1.08	4.78413	1.78159	-1.42509	0.00175	0.00829026	Down	ENSMUSG00000053565	eukaryotic translation initiation factor 3%2C subunit K [Source:MGI Symbol%3BAcc:MGI:1921080]	GO:0006446:regulation of translational initiation;	GO:0005852:eukaryotic translation initiation factor 3 complex;GO:0005634:nucleus;	GO:0003743:translation initiation factor activity;GO:0043022:ribosome binding;	K15028	;
Dmpk	6.12	7.89	9.69	3.17	2.69	3.22	7.78377	2.91447	-1.41723	5e-05	0.000286738	Down	ENSMUSG00000030409	dystrophia myotonica-protein kinase [Source:MGI Symbol%3BAcc:MGI:94906]	GO:0014853:regulation of excitatory postsynaptic membrane potential involved in skeletal muscle contraction;GO:0014722:regulation of skeletal muscle contraction by calcium ion signaling;GO:0006874:cellular calcium ion homeostasis;GO:0008016:regulation of heart contraction;GO:0010657:muscle cell apoptotic process;GO:0006998:nuclear envelope organization;GO:0051823:regulation of synapse structural …	GO:0031965:nuclear membrane;GO:0005829:cytosol;GO:0033017:sarcoplasmic reticulum membrane;GO:0005886:plasma membrane;GO:0031307:integral component of mitochondrial outer membrane;	GO:0005515:protein binding;GO:0017020:myosin phosphatase regulator activity;GO:0046872:metal ion binding;GO:0004674:protein serine/threonine kinase activity;GO:0005524:ATP binding;	K08788	;
Kcnc3	2.24	1.88	2.08	0.65	0.94	0.81	1.96045	0.734196	-1.41695	5e-05	0.000286738	Down	ENSMUSG00000062785	potassium voltage gated channel%2C Shaw-related subfamily%2C member 3 [Source:MGI Symbol%3BAcc:MGI:96669]	-	-	-	K04889	ko05017 Spinocerebellar ataxia;;
Il1r1	3.07	4.47	4.97	1.04	2.07	1.73	3.93942	1.47567	-1.41662	5e-05	0.000286738	Down	ENSMUSG00000026072	interleukin 1 receptor%2C type I [Source:MGI Symbol%3BAcc:MGI:96545]	GO:0045087:innate immune response;GO:0071333:cellular response to glucose stimulus;GO:0071731:response to nitric oxide;GO:0070498:interleukin-1-mediated signaling pathway;GO:0030728:ovulation;	GO:0016021:integral component of membrane;GO:0005615:extracellular space;GO:0009986:cell surface;GO:0014069:postsynaptic density;GO:0005634:nucleus;GO:0005886:plasma membrane;	GO:0005161:platelet-derived growth factor receptor binding;GO:0004909:interleukin-1, type I, activating receptor activity;GO:0035255:ionotropic glutamate receptor binding;GO:0002020:protease binding;	K04386	ko04010 MAPK signaling pathway;ko04060 Cytokine-cytokine receptor interaction;ko04064 NF-kappa B signaling pathway;ko04380 Osteoclast differentiation;ko04640 Hematopoietic cell lineage;ko04659 Th17 cell differentiation;ko04750 Inflammatory mediator regulation of TRP channels;ko05130 Pathogenic Escherichia coli infection;ko05131 Shigellosis;ko05146 Amoebiasis;ko05163 Human cytomegalovirus infectio…
Shc1	53.77	45.75	35.4	19.64	21.24	11.66	44.3741	16.6554	-1.41372	5e-05	0.000286738	Down	ENSMUSG00000042626	src homology 2 domain-containing transforming protein C1 [Source:MGI Symbol%3BAcc:MGI:98296]	GO:0001525:angiogenesis;GO:0035094:response to nicotine;GO:0042542:response to hydrogen peroxide;GO:0008286:insulin receptor signaling pathway;GO:0031100:animal organ regeneration;GO:0007507:heart development;GO:0007568:aging;GO:0009636:response to toxic substance;GO:0031175:neuron projection development;GO:0045907:positive regulation of vasoconstriction;GO:0051384:response to glucocorticoid;GO:0…	GO:0070435:Shc-EGFR complex;GO:0005634:nucleus;GO:0010008:endosome membrane;GO:0005739:mitochondrion;	GO:0005154:epidermal growth factor receptor binding;GO:0030971:receptor tyrosine kinase binding;GO:0046875:ephrin receptor binding;GO:0001784:phosphotyrosine residue binding;GO:0005159:insulin-like growth factor receptor binding;GO:0005168:neurotrophin TRKA receptor binding;GO:0005158:insulin receptor binding;	K06279	ko01521 EGFR tyrosine kinase inhibitor resistance;ko01522 Endocrine resistance;ko04012 ErbB signaling pathway;ko04013 MAPK signaling pathway - fly;ko04014 Ras signaling pathway;ko04062 Chemokine signaling pathway;ko04072 Phospholipase D signaling pathway;ko04510 Focal adhesion;ko04650 Natural killer cell mediated cytotoxicity;ko04722 Neurotrophin signaling pathway;ko04910 Insulin signaling pathwa…
Thbs1	163.51	350.47	315.82	95.24	107.06	117.47	258.502	97.0873	-1.41282	5e-05	0.000286738	Down	ENSMUSG00000040152	thrombospondin 1 [Source:MGI Symbol%3BAcc:MGI:98737]	GO:0006954:inflammatory response;GO:0016525:negative regulation of angiogenesis;GO:2000462:obsolete positive regulation of eukaryotic cell surface binding;GO:0043032:positive regulation of macrophage activation;GO:0043652:engulfment of apoptotic cell;GO:0003417:growth plate cartilage development;GO:0045727:positive regulation of translation;GO:0009749:response to glucose;GO:0002581:negative regul…	GO:0070062:extracellular exosome;GO:0005577:fibrinogen complex;GO:0031091:platelet alpha granule;GO:0009897:external side of plasma membrane;	GO:0070051:fibrinogen binding;GO:0008201:heparin binding;GO:0070052:collagen V binding;GO:0005178:integrin binding;GO:0017134:fibroblast growth factor binding;GO:0001968:fibronectin binding;GO:0030169:low-density lipoprotein particle binding;GO:0001786:phosphatidylserine binding;GO:0043499:obsolete eukaryotic cell surface binding;GO:0005509:calcium ion binding;GO:0043236:laminin binding;	K16857	ko04015 Rap1 signaling pathway;ko04115 p53 signaling pathway;ko04145 Phagosome;ko04151 PI3K-Akt signaling pathway;ko04350 TGF-beta signaling pathway;ko04510 Focal adhesion;ko04512 ECM-receptor interaction;ko05144 Malaria;ko05165 Human papillomavirus infection;ko05205 Proteoglycans in cancer;ko05206 MicroRNAs in cancer;ko05219 Bladder cancer;;
Baiap2	9.64	5.22	4.97	2.96	3.02	1.77	6.70308	2.51845	-1.41229	5e-05	0.000286738	Down	ENSMUSG00000025372	brain-specific angiogenesis inhibitor 1-associated protein 2 [Source:MGI Symbol%3BAcc:MGI:2137336]	GO:0016358:dendrite development;GO:0051017:actin filament bundle assembly;GO:0032956:regulation of actin cytoskeleton organization;GO:0009617:response to bacterium;GO:0046847:filopodium assembly;GO:0048167:regulation of synaptic plasticity;GO:0007266:Rho protein signal transduction;	GO:0005829:cytosol;GO:0043005:neuron projection;GO:0005856:cytoskeleton;GO:0016020:membrane;	GO:0070064:proline-rich region binding;GO:0042802:identical protein binding;GO:0008093:cytoskeletal adaptor activity;GO:0017124:SH3 domain binding;	K05627	ko04520 Adherens junction;ko04810 Regulation of actin cytoskeleton;ko05130 Pathogenic Escherichia coli infection;ko05135 Yersinia infection;;
Pygo2	9.38	3.11	5.19	3.35	1.77	1.73	5.86554	2.20497	-1.4115	0.00255	0.0116989	Down	ENSMUSG00000047824	pygopus 2 [Source:MGI Symbol%3BAcc:MGI:1916161]	GO:0033599:regulation of mammary gland epithelial cell proliferation;GO:0007420:brain development;GO:0051569:regulation of histone H3-K4 methylation;GO:0060070:canonical Wnt signaling pathway;GO:0048589:developmental growth;GO:0009791:post-embryonic development;GO:0001822:kidney development;GO:0002088:lens development in camera-type eye;GO:0060021:roof of mouth development;GO:0001701:in utero emb…	GO:0005634:nucleus;	GO:0042393:histone binding;	-	-
Shc1	15.28	29.18	29.09	5.71	10.91	11.89	24.255	9.12512	-1.41037	5e-05	0.000286738	Down	ENSMUSG00000042626	src homology 2 domain-containing transforming protein C1 [Source:MGI Symbol%3BAcc:MGI:98296]	GO:0001525:angiogenesis;GO:0035094:response to nicotine;GO:0042542:response to hydrogen peroxide;GO:0008286:insulin receptor signaling pathway;GO:0031100:animal organ regeneration;GO:0007507:heart development;GO:0007568:aging;GO:0009636:response to toxic substance;GO:0031175:neuron projection development;GO:0045907:positive regulation of vasoconstriction;GO:0051384:response to glucocorticoid;GO:0…	GO:0070435:Shc-EGFR complex;GO:0005634:nucleus;GO:0010008:endosome membrane;GO:0005739:mitochondrion;	GO:0005154:epidermal growth factor receptor binding;GO:0030971:receptor tyrosine kinase binding;GO:0046875:ephrin receptor binding;GO:0001784:phosphotyrosine residue binding;GO:0005159:insulin-like growth factor receptor binding;GO:0005168:neurotrophin TRKA receptor binding;GO:0005158:insulin receptor binding;	K06279	ko01521 EGFR tyrosine kinase inhibitor resistance;ko01522 Endocrine resistance;ko04012 ErbB signaling pathway;ko04013 MAPK signaling pathway - fly;ko04014 Ras signaling pathway;ko04062 Chemokine signaling pathway;ko04072 Phospholipase D signaling pathway;ko04510 Focal adhesion;ko04650 Natural killer cell mediated cytotoxicity;ko04722 Neurotrophin signaling pathway;ko04910 Insulin signaling pathwa…
H2-Ab1	19.15	9.29	11.4	6.52	4.46	4.48	15.2075	5.72753	-1.40879	5e-05	0.000286738	Down	ENSMUSG00000073421	histocompatibility 2%2C class II antigen A%2C beta 1 [Source:MGI Symbol%3BAcc:MGI:103070]	GO:0002344:B cell affinity maturation;GO:0046635:positive regulation of alpha-beta T cell activation;GO:0002455:humoral immune response mediated by circulating immunoglobulin;GO:0042130:negative regulation of T cell proliferation;GO:0019886:antigen processing and presentation of exogenous peptide antigen via MHC class II;GO:0002579:positive regulation of antigen processing and presentation;GO:007…	GO:0042613:MHC class II protein complex;GO:0016021:integral component of membrane;GO:0005794:Golgi apparatus;GO:0009897:external side of plasma membrane;GO:0005771:multivesicular body;GO:0005769:early endosome;	GO:0015643:toxic substance binding;GO:0046982:protein heterodimerization activity;GO:0070491:repressing transcription factor binding;GO:0031625:ubiquitin protein ligase binding;GO:0042605:peptide antigen binding;	K06752	ko04145 Phagosome;ko04514 Cell adhesion molecules;ko04612 Antigen processing and presentation;ko04640 Hematopoietic cell lineage;ko04658 Th1 and Th2 cell differentiation;ko04659 Th17 cell differentiation;ko04672 Intestinal immune network for IgA production;ko04940 Type I diabetes mellitus;ko05140 Leishmaniasis;ko05145 Toxoplasmosis;ko05150 Staphylococcus aureus infection;ko05152 Tuberculosis;ko05…
Tmprss2	2.46	1.05	2.31	1.05	0.9	0.31	1.83557	0.691894	-1.40761	0.0106	0.0423662	Down	ENSMUSG00000000385	transmembrane protease%2C serine 2 [Source:MGI Symbol%3BAcc:MGI:1354381]	-	-	-	-	-
Ldb1	4.84	1.48	3.09	1.05	1.85	0.81	3.09275	1.16636	-1.40687	0.0071	0.0296409	Down	ENSMUSG00000025223	LIM domain binding 1 [Source:MGI Symbol%3BAcc:MGI:894762]	GO:0016055:Wnt signaling pathway;GO:0045647:negative regulation of erythrocyte differentiation;GO:0021702:cerebellar Purkinje cell differentiation;GO:0060319:primitive erythrocyte differentiation;GO:0043973:histone H3-K4 acetylation;GO:0000972:transcription-dependent tethering of RNA polymerase II gene DNA at nuclear periphery;GO:0046985:positive regulation of hemoglobin biosynthetic process;GO:0…	GO:0005911:cell-cell junction;GO:0005667:transcription factor complex;GO:0000790:nuclear chromatin;	GO:0003712:transcription coregulator activity;GO:0043621:protein self-association;GO:0030274:LIM domain binding;GO:0001102:RNA polymerase II activating transcription factor binding;GO:0001158:enhancer sequence-specific DNA binding;GO:0042803:protein homodimerization activity;GO:0003682:chromatin binding;GO:0019899:enzyme binding;	K15617	ko05202 Transcriptional misregulation in cancer;;
Cdk12	1.58	1.15	1.73	0.55	0.69	0.49	1.47845	0.55791	-1.40598	0.00435	0.0191037	Down	ENSMUSG00000003119	cyclin-dependent kinase 12 [Source:MGI Symbol%3BAcc:MGI:1098802]	-	-	-	-	-
Tinagl1	4.56	4.55	3.46	1.91	1.12	1.85	5.10637	1.93018	-1.40356	5e-05	0.000286738	Down	ENSMUSG00000028776	tubulointerstitial nephritis antigen-like 1 [Source:MGI Symbol%3BAcc:MGI:2137617]	GO:0006955:immune response;GO:0006508:proteolysis;	GO:0005576:extracellular region;GO:0005737:cytoplasm;GO:0031012:extracellular matrix;	GO:0030247:polysaccharide binding;GO:0005044:scavenger receptor activity;GO:0008234:cysteine-type peptidase activity;GO:0043236:laminin binding;	-	-
Mapk9	0.83	0.96	1.3	0.28	0.65	0.29	1.04297	0.394299	-1.40334	0.0088	0.0359502	Down	ENSMUSG00000020366	mitogen-activated protein kinase 9 [Source:MGI Symbol%3BAcc:MGI:1346862]	-	-	-	-	-
Hivep1	5.7	9.88	8.3	1.74	3.88	3.75	7.35015	2.78239	-1.40145	5e-05	0.000286738	Down	ENSMUSG00000021366	human immunodeficiency virus type I enhancer binding protein 1 [Source:MGI Symbol%3BAcc:MGI:96100]	GO:0000122:negative regulation of transcription by RNA polymerase II;	GO:0005634:nucleus;	GO:0008270:zinc ion binding;GO:0003677:DNA binding;GO:0071837:HMG box domain binding;	K09239	;
Nab2	8.76	10.07	13.51	3.1	5.38	4.16	10.8307	4.10592	-1.39935	5e-05	0.000286738	Down	ENSMUSG00000025402	Ngfi-A binding protein 2 [Source:MGI Symbol%3BAcc:MGI:107563]	GO:0042552:myelination;GO:0045682:regulation of epidermis development;GO:0014037:Schwann cell differentiation;GO:0016480:negative regulation of transcription by RNA polymerase III;GO:0001958:endochondral ossification;	GO:0005634:nucleus;	GO:0008134:transcription factor binding;	-	-
Rit1	3.31	2.6	3.15	1.5	1.35	0.68	3.02012	1.14499	-1.39927	0.0006	0.00306113	Down	ENSMUSG00000028057	Ras-like without CAAX 1 [Source:MGI Symbol%3BAcc:MGI:108053]	GO:0010837:regulation of keratinocyte proliferation;GO:0043588:skin development;GO:0021773:striatal medium spiny neuron differentiation;GO:0042475:odontogenesis of dentin-containing tooth;GO:0033077:T cell differentiation in thymus;GO:0003382:epithelial cell morphogenesis;GO:0007165:signal transduction;GO:0045664:regulation of neuron differentiation;GO:0045944:positive regulation of transcription…	GO:0005886:plasma membrane;GO:0005634:nucleus;	GO:0005525:GTP binding;GO:0046872:metal ion binding;GO:0000978:RNA polymerase II proximal promoter sequence-specific DNA binding;GO:0005515:protein binding;	K07832	;
Nr2f2	4.67	5.53	4.95	2.36	2.13	1.41	4.83332	1.83272	-1.39903	5e-05	0.000286738	Down	ENSMUSG00000030551	nuclear receptor subfamily 2%2C group F%2C member 2 [Source:MGI Symbol%3BAcc:MGI:1352452]	GO:0060674:placenta blood vessel development;GO:0001764:neuron migration;GO:0000122:negative regulation of transcription by RNA polymerase II;GO:0060173:limb development;GO:0009566:fertilization;GO:0030900:forebrain development;GO:0010596:negative regulation of endothelial cell migration;GO:0060707:trophoblast giant cell differentiation;GO:0001893:maternal placenta development;GO:0007519:skeletal…	GO:0005634:nucleus;	GO:0001972:retinoic acid binding;GO:0008270:zinc ion binding;GO:0003707:steroid hormone receptor activity;GO:0004879:nuclear receptor activity;GO:0043565:sequence-specific DNA binding;GO:0042803:protein homodimerization activity;	K08548	;
Cct2	7.44	12.31	9.82	2.59	4.72	4.25	12.5012	4.74401	-1.39788	0.00035	0.00184703	Down	ENSMUSG00000034024	chaperonin containing Tcp1%2C subunit 2 (beta) [Source:MGI Symbol%3BAcc:MGI:107186]	GO:0006457:protein folding;GO:0007339:binding of sperm to zona pellucida;GO:0051131:chaperone-mediated protein complex assembly;	GO:0005730:nucleolus;GO:0005874:microtubule;GO:0005832:chaperonin-containing T-complex;GO:0097223:sperm part;GO:0002199:zona pellucida receptor complex;	GO:0005524:ATP binding;GO:0051082:unfolded protein binding;	K09494	;
Samd4b	10.77	14.89	17.93	4.05	5.99	6.99	13.7885	5.23297	-1.39776	5e-05	0.000286738	Down	ENSMUSG00000109336	sterile alpha motif domain containing 4B [Source:MGI Symbol%3BAcc:MGI:2448542]	GO:0006355:regulation of transcription, DNA-templated;	GO:0005737:cytoplasm;GO:0005634:nucleus;	-	-	-
Bbs12	3.16	2.86	4.57	0.66	1.99	1.52	3.52807	1.33953	-1.39715	0.01045	0.0418501	Down	ENSMUSG00000051444	Bardet-Biedl syndrome 12 (human) [Source:MGI Symbol%3BAcc:MGI:2686651]	GO:0044267:cellular protein metabolic process;GO:0051131:chaperone-mediated protein complex assembly;	GO:0005929:cilium;	GO:0005524:ATP binding;	K19402	;
Slc8b1	2.09	3.12	1.05	0.78	0.82	0.88	2.09481	0.796176	-1.39566	0.0025	0.011487	Down	ENSMUSG00000032754	solute carrier family 8 (sodium/lithium/calcium exchanger)%2C member B1 [Source:MGI Symbol%3BAcc:MGI:2180781]	GO:0050896:response to stimulus;GO:0050796:regulation of insulin secretion;GO:0070588:calcium ion transmembrane transport;GO:0042593:glucose homeostasis;GO:0035725:sodium ion transmembrane transport;GO:0006851:mitochondrial calcium ion transmembrane transport;	GO:0005743:mitochondrial inner membrane;GO:0042383:sarcolemma;GO:0032592:integral component of mitochondrial membrane;GO:0005783:endoplasmic reticulum;	GO:0005432:calcium:sodium antiporter activity;	K13754	;
Gm9333	2.33	1.36	1.33	0.61	0.97	0.41	1.87828	0.714243	-1.39492	5e-05	0.000286738	Down	ENSMUSG00000108702	predicted gene 9333 [Source:MGI Symbol%3BAcc:MGI:3643231]	-	-	-	-	-
Ly6g2	5.67	3.89	6.78	2.24	1.9	2.22	5.87606	2.23704	-1.39326	5e-05	0.000286738	Down	ENSMUSG00000047728	lymphocyte antigen 6 complex%2C locus G2 [Source:MGI Symbol%3BAcc:MGI:2385015]	-	GO:0031225:anchored component of membrane;GO:0005622:intracellular;GO:0009897:external side of plasma membrane;	-	-	-
Ugp2	246.17	312.81	304.11	100.56	122.34	117.16	285.27	109.046	-1.38739	5e-05	0.000286738	Down	ENSMUSG00000001891	UDP-glucose pyrophosphorylase 2 [Source:MGI Symbol%3BAcc:MGI:2183447]	GO:0019255:glucose 1-phosphate metabolic process;GO:0006011:UDP-glucose metabolic process;	GO:0005737:cytoplasm;	GO:0046872:metal ion binding;GO:0005536:glucose binding;GO:0003983:UTP:glucose-1-phosphate uridylyltransferase activity;GO:0032557:pyrimidine ribonucleotide binding;	K00963	ko00040 Pentose and glucuronate interconversions;ko00052 Galactose metabolism;ko00500 Starch and sucrose metabolism;ko00520 Amino sugar and nucleotide sugar metabolism;ko00541 O-Antigen nucleotide sugar biosynthesis;ko01100 Metabolic pathways;ko01110 Biosynthesis of secondary metabolites;ko01240 Biosynthesis of cofactors;;
Trip10	6.33	4.57	7.3	1.69	2.15	3.34	6.18133	2.36411	-1.38662	5e-05	0.000286738	Down	ENSMUSG00000019487	thyroid hormone receptor interactor 10 [Source:MGI Symbol%3BAcc:MGI:2146901]	GO:0042538:hyperosmotic salinity response;GO:0006897:endocytosis;	GO:0005794:Golgi apparatus;GO:0005886:plasma membrane;GO:0005764:lysosome;GO:0042995:cell projection;GO:0005874:microtubule;	GO:0042802:identical protein binding;GO:0008289:lipid binding;	K07196	ko04910 Insulin signaling pathway;;
Ogfod2	3.14	3.9	4.6	2.4	1.26	0.85	5.02213	1.92365	-1.38445	0.01135	0.044881	Down	ENSMUSG00000023707	2-oxoglutarate and iron-dependent oxygenase domain containing 2 [Source:MGI Symbol%3BAcc:MGI:1913877]	GO:0055114:oxidation-reduction process;	-	GO:0031418:L-ascorbic acid binding;GO:0005506:iron ion binding;GO:0016702:oxidoreductase activity, acting on single donors with incorporation of molecular oxygen, incorporation of two atoms of oxygen;GO:0016706:oxidoreductase activity, acting on paired donors, with incorporation or reduction of molecular oxygen, 2-oxoglutarate as one donor, and incorporation of one atom each of oxygen into both d…	-	-
Ankrd39	0.75	0.51	1.49	0.34	0.35	0.38	0.904565	0.346491	-1.38441	0.0009	0.00447635	Down	ENSMUSG00000079610	ankyrin repeat domain 39 [Source:MGI Symbol%3BAcc:MGI:1914816]	-	-	-	-	-
Phf20l1	3.75	3.66	4.56	2.13	1.87	0.71	3.72675	1.42842	-1.3835	0.01065	0.0425435	Down	ENSMUSG00000072501	PHD finger protein 20-like 1 [Source:MGI Symbol%3BAcc:MGI:2444412]	-	-	GO:0008270:zinc ion binding;	K18402	;
Rassf7	11.64	10.72	14.05	6.36	3.86	3.99	15.7119	6.02302	-1.3833	5e-05	0.000286738	Down	ENSMUSG00000038618	Ras association (RalGDS/AF-6) domain family (N-terminal) member 7 [Source:MGI Symbol%3BAcc:MGI:1914235]	GO:0007165:signal transduction;	-	-	K09855	;
Capg	111.47	102.32	109.67	39.24	41.18	47.34	121.728	46.712	-1.38179	5e-05	0.000286738	Down	ENSMUSG00000056737	capping protein (actin filament)%2C gelsolin-like [Source:MGI Symbol%3BAcc:MGI:1098259]	GO:0051693:actin filament capping;GO:0030031:cell projection assembly;	GO:0031965:nuclear membrane;GO:0005730:nucleolus;GO:0042470:melanosome;GO:0005576:extracellular region;	GO:0003779:actin binding;	K10368	;
Fkbp7	8.65	6.43	6.6	4.12	2.1	2.29	9.239	3.54729	-1.38102	5e-05	0.000286738	Down	ENSMUSG00000002732	FK506 binding protein 7 [Source:MGI Symbol%3BAcc:MGI:1336879]	GO:0006457:protein folding;GO:0018208:peptidyl-proline modification;	GO:0016020:membrane;GO:0005783:endoplasmic reticulum;	GO:0005528:FK506 binding;GO:0005515:protein binding;GO:0005509:calcium ion binding;GO:0003755:peptidyl-prolyl cis-trans isomerase activity;	K09573	;
Sh3pxd2a	4.87	5.33	5.41	2.39	1.78	1.98	4.79477	1.84115	-1.38085	5e-05	0.000286738	Down	ENSMUSG00000053617	SH3 and PX domains 2A [Source:MGI Symbol%3BAcc:MGI:1298393]	GO:0006801:superoxide metabolic process;GO:0007154:cell communication;	GO:0002102:podosome;GO:0005737:cytoplasm;GO:0030054:cell junction;GO:0042995:cell projection;	GO:0035091:phosphatidylinositol binding;GO:0005515:protein binding;	-	-
Lamb2	76.43	114.4	108.46	36.3	40.52	41.44	93.6821	35.9787	-1.38063	5e-05	0.000286738	Down	ENSMUSG00000052911	laminin%2C beta 2 [Source:MGI Symbol%3BAcc:MGI:99916]	GO:0007411:axon guidance;GO:0014044:Schwann cell development;GO:0031581:hemidesmosome assembly;GO:0022617:extracellular matrix disassembly;GO:0034446:substrate adhesion-dependent cell spreading;GO:0007528:neuromuscular junction development;GO:0060041:retina development in camera-type eye;GO:0007601:visual perception;GO:0048677:axon extension involved in regeneration;GO:0072249:metanephric glomeru…	GO:0043259:laminin-10 complex;GO:0005608:laminin-3 complex;GO:0005606:laminin-1 complex;GO:0070062:extracellular exosome;GO:0045202:synapse;	GO:0005178:integrin binding;GO:0005201:extracellular matrix structural constituent;GO:0043208:glycosphingolipid binding;	K06243	ko04151 PI3K-Akt signaling pathway;ko04510 Focal adhesion;ko04512 ECM-receptor interaction;ko05145 Toxoplasmosis;ko05146 Amoebiasis;ko05165 Human papillomavirus infection;ko05200 Pathways in cancer;ko05222 Small cell lung cancer;;
Ifrd1	54.63	12.37	11.82	8.32	14.25	9.47	30.0108	11.5327	-1.37975	5e-05	0.000286738	Down	ENSMUSG00000001627	interferon-related developmental regulator 1 [Source:MGI Symbol%3BAcc:MGI:1316717]	GO:0042692:muscle cell differentiation;GO:0007405:neuroblast proliferation;GO:0014009:glial cell proliferation;GO:0007527:adult somatic muscle development;	GO:0005737:cytoplasm;GO:0005886:plasma membrane;GO:0005634:nucleus;	-	-	-
Tle1	0.73	1.87	1.83	0.41	0.57	0.77	1.4582	0.56069	-1.37892	0.0006	0.00306113	Down	ENSMUSG00000008305	transducin-like enhancer of split 1 [Source:MGI Symbol%3BAcc:MGI:104636]	-	-	-	-	-
Cdk4	21.2	16.12	22.04	12.35	6.07	4.73	31.7033	12.1914	-1.37877	0.00095	0.00470637	Down	ENSMUSG00000006728	cyclin-dependent kinase 4 [Source:MGI Symbol%3BAcc:MGI:88357]	-	-	-	-	-
Stradb	1.34	2.15	2.83	0.93	0.67	0.86	2.31044	0.888725	-1.37836	0.0006	0.00306113	Down	ENSMUSG00000026027	STE20-related kinase adaptor beta [Source:MGI Symbol%3BAcc:MGI:2144047]	GO:0007010:cytoskeleton organization;GO:0043066:negative regulation of apoptotic process;GO:0000902:cell morphogenesis;GO:0006611:protein export from nucleus;GO:0032147:activation of protein kinase activity;GO:0007254:JNK cascade;GO:0007049:cell cycle;	GO:0005737:cytoplasm;GO:0005634:nucleus;	GO:0004672:protein kinase activity;GO:0005524:ATP binding;	K17532	ko04150 mTOR signaling pathway;ko04152 AMPK signaling pathway;;
Epcam	36.18	31.56	33.93	14.91	11.93	13.39	35.7065	13.7433	-1.37746	5e-05	0.000286738	Down	ENSMUSG00000045394	epithelial cell adhesion molecule [Source:MGI Symbol%3BAcc:MGI:106653]	GO:0001657:ureteric bud development;GO:0008284:positive regulation of cell proliferation;	GO:0016323:basolateral plasma membrane;GO:0009986:cell surface;GO:0005923:bicellular tight junction;GO:0016324:apical plasma membrane;GO:0016328:lateral plasma membrane;GO:0016021:integral component of membrane;	-	K06737	;
Gm37584	0.76	0.45	1.42	0.29	0.45	0.29	0.971357	0.374175	-1.37629	0.0028	0.0127275	Down	ENSMUSG00000103115	predicted gene%2C 37584 [Source:MGI Symbol%3BAcc:MGI:5610812]	-	-	-	-	-
Sqstm1	730.97	759.05	729.55	314.34	276.7	289.16	760.614	293.161	-1.37547	5e-05	0.000286738	Down	ENSMUSG00000015837	sequestosome 1 [Source:MGI Symbol%3BAcc:MGI:107931]	GO:0051291:protein heterooligomerization;GO:0043122:regulation of I-kappaB kinase/NF-kappaB signaling;GO:0006915:apoptotic process;GO:0030154:cell differentiation;GO:0001934:positive regulation of protein phosphorylation;GO:0006914:autophagy;	GO:0005764:lysosome;GO:0016235:aggresome;GO:0000932:P-body;GO:0000407:phagophore assembly site;GO:0005768:endosome;GO:0031410:cytoplasmic vesicle;GO:0005776:autophagosome;GO:0005783:endoplasmic reticulum;GO:0005634:nucleus;	GO:0005080:protein kinase C binding;GO:0003712:transcription coregulator activity;GO:0042169:SH2 domain binding;GO:0008270:zinc ion binding;GO:0070530:K63-linked polyubiquitin modification-dependent protein binding;GO:0042803:protein homodimerization activity;	K14381	ko04137 Mitophagy - animal;ko04140 Autophagy - animal;ko04217 Necroptosis;ko04218 Cellular senescence;ko04380 Osteoclast differentiation;ko05014 Amyotrophic lateral sclerosis;ko05022 Pathways of neurodegeneration - multiple diseases;ko05131 Shigellosis;ko05418 Fluid shear stress and atherosclerosis;;
Tsku	9.79	11.86	9.77	4.04	4.71	3.76	10.5894	4.08164	-1.3754	5e-05	0.000286738	Down	ENSMUSG00000049580	tsukushi%2C small leucine rich proteoglycan [Source:MGI Symbol%3BAcc:MGI:2443855]	GO:0021670:lateral ventricle development;GO:0010468:regulation of gene expression;GO:0030178:negative regulation of Wnt signaling pathway;GO:0021960:anterior commissure morphogenesis;GO:0021540:corpus callosum morphogenesis;GO:0061073:ciliary body morphogenesis;	GO:0005615:extracellular space;	GO:0005515:protein binding;	K08130	;
Atp1b1	30.58	40.5	44.26	20.12	12.48	12.73	38.1944	14.726	-1.375	5e-05	0.000286738	Down	ENSMUSG00000026576	ATPase%2C Na+/K+ transporting%2C beta 1 polypeptide [Source:MGI Symbol%3BAcc:MGI:88108]	GO:0001666:response to hypoxia;GO:0006814:sodium ion transport;GO:0006813:potassium ion transport;GO:0001824:blastocyst development;	GO:0005890:sodium:potassium-exchanging ATPase complex;GO:0005901:caveola;GO:0016324:apical plasma membrane;GO:0016323:basolateral plasma membrane;	GO:0005391:sodium:potassium-exchanging ATPase activity;GO:0005515:protein binding;	K01540	ko04022 cGMP-PKG signaling pathway;ko04024 cAMP signaling pathway;ko04260 Cardiac muscle contraction;ko04261 Adrenergic signaling in cardiomyocytes;ko04911 Insulin secretion;ko04918 Thyroid hormone synthesis;ko04919 Thyroid hormone signaling pathway;ko04925 Aldosterone synthesis and secretion;ko04960 Aldosterone-regulated sodium reabsorption;ko04961 Endocrine and other factor-regulated calcium re…
Rgma	1.15	1.15	1.51	0.43	0.49	0.6	1.23075	0.474958	-1.37367	5e-05	0.000286738	Down	ENSMUSG00000070509	repulsive guidance molecule family member A [Source:MGI Symbol%3BAcc:MGI:2679262]	GO:0030510:regulation of BMP signaling pathway;GO:0001843:neural tube closure;	GO:0009986:cell surface;GO:0005783:endoplasmic reticulum;	GO:0015026:coreceptor activity;	K06847	ko04350 TGF-beta signaling pathway;;
Nrp2	1.86	2.45	2.4	1.32	0.7	0.62	2.09127	0.807588	-1.37269	0.00365	0.0162356	Down	ENSMUSG00000025969	neuropilin 2 [Source:MGI Symbol%3BAcc:MGI:1100492]	GO:0007411:axon guidance;GO:0001525:angiogenesis;GO:0038084:vascular endothelial growth factor signaling pathway;GO:0050919:negative chemotaxis;GO:0007507:heart development;GO:0007155:cell adhesion;GO:0001755:neural crest cell migration;	GO:0030424:axon;GO:0016021:integral component of membrane;GO:0005886:plasma membrane;	GO:0046872:metal ion binding;GO:0017154:semaphorin receptor activity;GO:0005021:vascular endothelial growth factor-activated receptor activity;GO:0005515:protein binding;GO:0008201:heparin binding;	K06819	;
Kcnq1ot1	0.66	0.91	0.93	0.26	0.4	0.34	0.750093	0.289997	-1.37103	5e-05	0.000286738	Down	ENSMUSG00000101609	KCNQ1 overlapping transcript 1 [Source:MGI Symbol%3BAcc:MGI:1926855]	-	-	-	-	-
Nol3	4.04	3.92	4.05	1.27	1.64	1.9	3.91756	1.51647	-1.36924	5e-05	0.000286738	Down	ENSMUSG00000014776	nucleolar protein 3 (apoptosis repressor with CARD domain) [Source:MGI Symbol%3BAcc:MGI:1925938]	GO:0043154:negative regulation of cysteine-type endopeptidase activity involved in apoptotic process;GO:0008380:RNA splicing;GO:0006397:mRNA processing;GO:0043066:negative regulation of apoptotic process;	GO:0005739:mitochondrion;GO:0016528:sarcoplasm;GO:0005634:nucleus;	GO:0042802:identical protein binding;	-	-
Kbtbd7	1.5	1.18	1.21	0.25	0.58	0.74	1.24156	0.480607	-1.36923	5e-05	0.000286738	Down	ENSMUSG00000043881	kelch repeat and BTB (POZ) domain containing 7 [Source:MGI Symbol%3BAcc:MGI:2685141]	-	-	-	K10474	;
Arl4a	0.89	0.59	0.71	0.24	0.32	0.32	0.707787	0.274175	-1.36822	0.00225	0.0104468	Down	ENSMUSG00000047446	ADP-ribosylation factor-like 4A [Source:MGI Symbol%3BAcc:MGI:99437]	-	-	-	K07945	;
Tmco4	2.2	1.5	1.02	0.45	0.72	0.75	1.5656	0.606756	-1.36753	0.0005	0.00258246	Down	ENSMUSG00000041143	transmembrane and coiled-coil domains 4 [Source:MGI Symbol%3BAcc:MGI:1924306]	-	GO:0016021:integral component of membrane;	-	-	-
Pcx	4.8	5.02	5.34	1.78	2.62	1.67	4.84593	1.87886	-1.36692	5e-05	0.000286738	Down	ENSMUSG00000024892	pyruvate carboxylase [Source:MGI Symbol%3BAcc:MGI:97520]	GO:0006107:oxaloacetate metabolic process;GO:0006629:lipid metabolic process;GO:0006090:pyruvate metabolic process;GO:0006094:gluconeogenesis;	GO:0005743:mitochondrial inner membrane;	GO:0004736:pyruvate carboxylase activity;GO:0046872:metal ion binding;GO:0009374:biotin binding;GO:0005524:ATP binding;GO:0004075:biotin carboxylase activity;	K01958	ko00020 Citrate cycle (TCA cycle);ko00620 Pyruvate metabolism;ko00720 Carbon fixation pathways in prokaryotes;ko01100 Metabolic pathways;ko01120 Microbial metabolism in diverse environments;ko01200 Carbon metabolism;ko01230 Biosynthesis of amino acids;;
Maf	5.33	7.57	7.81	2.6	3.21	2.47	6.44726	2.50122	-1.36605	5e-05	0.000286738	Down	ENSMUSG00000055435	avian musculoaponeurotic fibrosarcoma oncogene homolog [Source:MGI Symbol%3BAcc:MGI:96909]	GO:0045944:positive regulation of transcription by RNA polymerase II;GO:0032330:regulation of chondrocyte differentiation;GO:0000122:negative regulation of transcription by RNA polymerase II;GO:0048839:inner ear development;GO:0048468:cell development;GO:0070306:lens fiber cell differentiation;GO:0001816:cytokine production;	GO:0005737:cytoplasm;GO:0005634:nucleus;	GO:0003690:double-stranded DNA binding;GO:0000981:DNA-binding transcription factor activity, RNA polymerase II-specific;GO:0043565:sequence-specific DNA binding;GO:0046982:protein heterodimerization activity;GO:0042803:protein homodimerization activity;	K09035	ko04658 Th1 and Th2 cell differentiation;ko05202 Transcriptional misregulation in cancer;ko05321 Inflammatory bowel disease;;
Ccdc117	30.68	28.63	28.04	10.47	12.47	12.15	28.3833	11.016	-1.36543	5e-05	0.000286738	Down	ENSMUSG00000020482	coiled-coil domain containing 117 [Source:MGI Symbol%3BAcc:MGI:2144383]	-	-	-	-	-
A930007A09Rik	1.35	1.19	1.09	0.67	0.52	0.26	1.16626	0.452709	-1.36523	5e-05	0.000286738	Down	ENSMUSG00000118559	RIKEN cDNA A930007A09 gene [Source:MGI Symbol%3BAcc:MGI:3045309]	-	-	-	-	-
Cd47	17.18	19.01	20.09	11.6	5.83	4.83	20.8562	8.10818	-1.36302	5e-05	0.000286738	Down	ENSMUSG00000055447	CD47 antigen (Rh-related antigen%2C integrin-associated signal transducer) [Source:MGI Symbol%3BAcc:MGI:96617]	-	-	-	K06266	ko04512 ECM-receptor interaction;;
Srr	9.25	6.3	11.19	3.62	3.52	3.54	8.58559	3.33782	-1.36301	5e-05	0.000286738	Down	ENSMUSG00000001323	serine racemase [Source:MGI Symbol%3BAcc:MGI:1351636]	GO:0042866:pyruvate biosynthetic process;GO:0006563:L-serine metabolic process;GO:0051289:protein homotetramerization;GO:0070179:D-serine biosynthetic process;	GO:0043025:neuronal cell body;GO:0005737:cytoplasm;GO:0045177:apical part of cell;GO:0005886:plasma membrane;	GO:0016594:glycine binding;GO:0005509:calcium ion binding;GO:0003941:L-serine ammonia-lyase activity;GO:0005524:ATP binding;GO:0030165:PDZ domain binding;GO:0030378:serine racemase activity;GO:0008721:D-serine ammonia-lyase activity;GO:0018114:threonine racemase activity;GO:0000287:magnesium ion binding;GO:0042803:protein homodimerization activity;GO:0030170:pyridoxal phosphate binding;	K12235	ko00260 Glycine, serine and threonine metabolism;ko01100 Metabolic pathways;;
Thbs3	2.03	4.37	4.99	1.64	1.4	1.47	3.67245	1.42786	-1.36288	0.00015	0.000827116	Down	ENSMUSG00000028047	thrombospondin 3 [Source:MGI Symbol%3BAcc:MGI:98739]	GO:0043931:ossification involved in bone maturation;GO:0060346:bone trabecula formation;GO:0007155:cell adhesion;GO:0003417:growth plate cartilage development;	GO:0005576:extracellular region;GO:0048471:perinuclear region of cytoplasm;	GO:0008201:heparin binding;GO:0005509:calcium ion binding;	K04659	ko04145 Phagosome;ko04151 PI3K-Akt signaling pathway;ko04510 Focal adhesion;ko04512 ECM-receptor interaction;ko05144 Malaria;ko05165 Human papillomavirus infection;;
Stk3	4.31	6.88	6.76	2.17	2.04	2.95	5.86541	2.28116	-1.36246	5e-05	0.000286738	Down	ENSMUSG00000022329	serine/threonine kinase 3 [Source:MGI Symbol%3BAcc:MGI:1928487]	GO:0001841:neural tube formation;GO:0007417:central nervous system development;GO:0046621:negative regulation of organ growth;GO:0090090:negative regulation of canonical Wnt signaling pathway;GO:0060215:primitive hemopoiesis;GO:0008285:negative regulation of cell proliferation;GO:0043065:positive regulation of apoptotic process;GO:0035329:hippo signaling;GO:0060706:cell differentiation involved i…	GO:0005737:cytoplasm;GO:0005634:nucleus;	GO:0004674:protein serine/threonine kinase activity;GO:0000287:magnesium ion binding;GO:0005524:ATP binding;GO:0043539:protein serine/threonine kinase activator activity;	K04412	ko04010 MAPK signaling pathway;ko04214 Apoptosis - fly;ko04390 Hippo signaling pathway;ko04391 Hippo signaling pathway - fly;ko04392 Hippo signaling pathway - multiple species;;
Ldb1	2.3	5.98	6.21	2.3	1.97	1.46	4.83559	1.88128	-1.36198	0.0035	0.0156239	Down	ENSMUSG00000025223	LIM domain binding 1 [Source:MGI Symbol%3BAcc:MGI:894762]	GO:0016055:Wnt signaling pathway;GO:0045647:negative regulation of erythrocyte differentiation;GO:0021702:cerebellar Purkinje cell differentiation;GO:0060319:primitive erythrocyte differentiation;GO:0043973:histone H3-K4 acetylation;GO:0000972:transcription-dependent tethering of RNA polymerase II gene DNA at nuclear periphery;GO:0046985:positive regulation of hemoglobin biosynthetic process;GO:0…	GO:0005911:cell-cell junction;GO:0005667:transcription factor complex;GO:0000790:nuclear chromatin;	GO:0003712:transcription coregulator activity;GO:0043621:protein self-association;GO:0030274:LIM domain binding;GO:0001102:RNA polymerase II activating transcription factor binding;GO:0001158:enhancer sequence-specific DNA binding;GO:0042803:protein homodimerization activity;GO:0003682:chromatin binding;GO:0019899:enzyme binding;	K15617	ko05202 Transcriptional misregulation in cancer;;
Nudt13	5.41	0.94	2.63	0.81	1.43	1.39	4.36118	1.7023	-1.35723	0.0123	0.0481755	Down	ENSMUSG00000021809	nudix (nucleoside diphosphate linked moiety X)-type motif 13 [Source:MGI Symbol%3BAcc:MGI:1914975]	-	GO:0005739:mitochondrion;	-	K03426	ko00760 Nicotinate and nicotinamide metabolism;ko01100 Metabolic pathways;ko04146 Peroxisome;;
H2aw	4.38	1.84	3.51	1.61	1.4	0.91	3.31849	1.29549	-1.35702	5e-05	0.000286738	Down	ENSMUSG00000078851	H2A.W histone [Source:MGI Symbol%3BAcc:MGI:2448458]	GO:0006334:nucleosome assembly;	GO:0000786:nucleosome;GO:0005634:nucleus;	GO:0003677:DNA binding;GO:0046982:protein heterodimerization activity;	K11251	ko04217 Necroptosis;ko04613 Neutrophil extracellular trap formation;ko05034 Alcoholism;ko05322 Systemic lupus erythematosus;;
Pik3c2b	1.26	2.51	3	0.6	1.19	0.93	2.07616	0.810616	-1.35683	5e-05	0.000286738	Down	ENSMUSG00000026447	phosphatidylinositol-4-phosphate 3-kinase catalytic subunit type 2 beta [Source:MGI Symbol%3BAcc:MGI:2685045]	GO:0046854:phosphatidylinositol phosphorylation;GO:0048015:phosphatidylinositol-mediated signaling;	-	GO:0035091:phosphatidylinositol binding;GO:0016773:phosphotransferase activity, alcohol group as acceptor;GO:0016301:kinase activity;GO:0005524:ATP binding;	K00923	ko00562 Inositol phosphate metabolism;ko01100 Metabolic pathways;ko04070 Phosphatidylinositol signaling system;ko05132 Salmonella infection;;
Dcn	23.45	23.31	31.1	12.63	7.67	10.75	27.1703	10.6251	-1.35455	5e-05	0.000286738	Down	ENSMUSG00000019929	decorin [Source:MGI Symbol%3BAcc:MGI:94872]	GO:0042060:wound healing;GO:0001890:placenta development;GO:0007519:skeletal muscle tissue development;GO:0007568:aging;GO:0001822:kidney development;GO:0019800:peptide cross-linking via chondroitin 4-sulfate glycosaminoglycan;GO:0032496:response to lipopolysaccharide;GO:0009612:response to mechanical stimulus;	GO:0005615:extracellular space;GO:0005589:collagen type VI trimer;	GO:0047485:protein N-terminus binding;GO:0050840:extracellular matrix binding;GO:0005518:collagen binding;GO:0005539:glycosaminoglycan binding;	K04660	ko04350 TGF-beta signaling pathway;ko05205 Proteoglycans in cancer;;
Luc7l3	2.55	1.32	6.86	1.59	1.75	0.91	3.41266	1.33471	-1.35437	0.00205	0.00959664	Down	ENSMUSG00000020863	LUC7-like 3 (S. cerevisiae) [Source:MGI Symbol%3BAcc:MGI:1914934]	-	-	-	-	-
Gm31166	0.83	0.6	1.53	0.76	0.22	0.18	1.09518	0.428783	-1.35285	0.0078	0.0322634	Down	ENSMUSG00000109695	predicted gene%2C 31166 [Source:MGI Symbol%3BAcc:MGI:5590325]	-	-	-	-	-
Ropn1l	2.32	2.56	3.26	1.3	1.1	0.85	3.30039	1.29255	-1.35242	5e-05	0.000286738	Down	ENSMUSG00000022236	ropporin 1-like [Source:MGI Symbol%3BAcc:MGI:2182357]	GO:0001539:cilium or flagellum-dependent cell motility;GO:0007165:signal transduction;	GO:0005737:cytoplasm;GO:0031514:motile cilium;	GO:0008603:cAMP-dependent protein kinase regulator activity;	-	-
Zfp36	23.19	12.76	9.52	6.99	5.84	5.74	15.1922	5.9593	-1.35011	5e-05	0.000286738	Down	ENSMUSG00000044786	zinc finger protein 36 [Source:MGI Symbol%3BAcc:MGI:99180]	GO:0050728:negative regulation of inflammatory response;GO:0000122:negative regulation of transcription by RNA polymerase II;GO:0045638:negative regulation of myeloid cell differentiation;GO:0070935:3'-UTR-mediated mRNA stabilization;GO:0050779:RNA destabilization;GO:0060213:positive regulation of nuclear-transcribed mRNA poly(A) tail shortening;GO:0045893:positive regulation of transcription, DN…	GO:0005829:cytosol;GO:0010494:cytoplasmic stress granule;GO:0005634:nucleus;	GO:0019957:C-C chemokine binding;GO:0008270:zinc ion binding;GO:0019901:protein kinase binding;GO:0003677:DNA binding;GO:0071889:14-3-3 protein binding;GO:0035925:mRNA 3'-UTR AU-rich region binding;	K15308	ko05166 Human T-cell leukemia virus 1 infection;ko05167 Kaposi sarcoma-associated herpesvirus infection;;
Tnfaip3	2.37	2.67	1.37	0.6	1.11	0.92	2.05628	0.806741	-1.34986	0.0005	0.00258246	Down	ENSMUSG00000019850	tumor necrosis factor%2C alpha-induced protein 3 [Source:MGI Symbol%3BAcc:MGI:1196377]	GO:0048662:negative regulation of smooth muscle cell proliferation;GO:2000347:positive regulation of hepatocyte proliferation;GO:0034115:negative regulation of heterotypic cell-cell adhesion;GO:0032691:negative regulation of interleukin-1 beta production;GO:0002637:regulation of immunoglobulin production;GO:0032720:negative regulation of tumor necrosis factor production;GO:0032088:negative regula…	GO:0005764:lysosome;GO:0005634:nucleus;	GO:0043130:ubiquitin binding;GO:0004843:thiol-dependent ubiquitin-specific protease activity;GO:0019900:kinase binding;GO:0002020:protease binding;GO:0004842:ubiquitin-protein transferase activity;GO:0043621:protein self-association;GO:0008270:zinc ion binding;GO:0004221:obsolete ubiquitin thiolesterase activity;GO:0003677:DNA binding;	K11859	ko04064 NF-kappa B signaling pathway;ko04217 Necroptosis;ko04621 NOD-like receptor signaling pathway;ko04657 IL-17 signaling pathway;ko04668 TNF signaling pathway;ko05162 Measles;ko05169 Epstein-Barr virus infection;;
mt-Rnr1	3221.44	836.26	779.39	808.04	590.7	583.01	2010.6	789.664	-1.34832	5e-05	0.000286738	Down	ENSMUSG00000064337	mitochondrially encoded 12S rRNA [Source:MGI Symbol%3BAcc:MGI:102493]	-	-	-	-	-
Zfp184	1.2	0.67	0.85	0.35	0.36	0.4	0.892763	0.350635	-1.34831	0.0003	0.00159717	Down	ENSMUSG00000006720	zinc finger protein 184 (Kruppel-like) [Source:MGI Symbol%3BAcc:MGI:1922244]	GO:0006355:regulation of transcription, DNA-templated;	GO:0005634:nucleus;	GO:0003677:DNA binding;GO:0008270:zinc ion binding;	K09228	ko05168 Herpes simplex virus 1 infection;;
Gbp10	0.73	0.87	1.5	0.56	0.33	0.34	0.99156	0.389848	-1.34679	5e-05	0.000286738	Down	ENSMUSG00000105096	guanylate-binding protein 10 [Source:MGI Symbol%3BAcc:MGI:4359647]	-	-	-	-	-
Pfn2	16.75	15.39	16.41	6.9	6.48	6.34	16.3413	6.44135	-1.34309	5e-05	0.000286738	Down	ENSMUSG00000027805	profilin 2 [Source:MGI Symbol%3BAcc:MGI:97550]	GO:0030837:negative regulation of actin filament polymerization;GO:2000300:regulation of synaptic vesicle exocytosis;GO:0030838:positive regulation of actin filament polymerization;	GO:0043195:terminal bouton;GO:0015629:actin cytoskeleton;GO:0005737:cytoplasm;	GO:0005546:phosphatidylinositol-4,5-bisphosphate binding;GO:0003779:actin binding;	K05759	ko04013 MAPK signaling pathway - fly;ko04015 Rap1 signaling pathway;ko04810 Regulation of actin cytoskeleton;ko05014 Amyotrophic lateral sclerosis;ko05131 Shigellosis;ko05132 Salmonella infection;;
Capn9	4.52	2.6	1.95	1.26	1.43	1.05	3.08944	1.2184	-1.34236	5e-05	0.000286738	Down	ENSMUSG00000031981	calpain 9 [Source:MGI Symbol%3BAcc:MGI:1920897]	-	-	-	K08578	;
Hes6	1.85	1.39	2.18	0.54	0.9	0.76	1.9281	0.76067	-1.34184	0.00655	0.0275859	Down	ENSMUSG00000067071	hairy and enhancer of split 6 [Source:MGI Symbol%3BAcc:MGI:1859852]	-	-	-	-	-
Nr5a2	4	3.6	4.01	1.76	1.4	1.55	3.68347	1.4532	-1.34183	5e-05	0.000286738	Down	ENSMUSG00000026398	nuclear receptor subfamily 5%2C group A%2C member 2 [Source:MGI Symbol%3BAcc:MGI:1346834]	GO:0042127:regulation of cell proliferation;GO:0008206:bile acid metabolic process;GO:0043401:steroid hormone mediated signaling pathway;GO:0045070:positive regulation of viral genome replication;GO:0030522:intracellular receptor signaling pathway;GO:0045944:positive regulation of transcription by RNA polymerase II;GO:0042632:cholesterol homeostasis;	GO:0005737:cytoplasm;GO:0005634:nucleus;	GO:0008270:zinc ion binding;GO:0003707:steroid hormone receptor activity;GO:0004879:nuclear receptor activity;GO:0005543:phospholipid binding;GO:0044212:transcription regulatory region DNA binding;GO:0043565:sequence-specific DNA binding;GO:0003690:double-stranded DNA binding;	K08027	ko04950 Maturity onset diabetes of the young;;
Klhl36	1.13	0.82	0.75	0.4	0.43	0.27	0.922107	0.363916	-1.34133	0.0012	0.0058543	Down	ENSMUSG00000031828	kelch-like 36 [Source:MGI Symbol%3BAcc:MGI:2385305]	GO:0016567:protein ubiquitination;	-	-	K13958	;
Trappc6a	7.12	5.5	6.88	3.15	1.29	3.37	9.01154	3.55904	-1.34029	0.00265	0.0121042	Down	ENSMUSG00000002043	trafficking protein particle complex 6A [Source:MGI Symbol%3BAcc:MGI:1914341]	GO:0016192:vesicle-mediated transport;	GO:0005783:endoplasmic reticulum;GO:0005794:Golgi apparatus;	-	-	-
Plek2	6.81	7.98	7.89	1.93	4.06	3.3	8.08345	3.1934	-1.33988	5e-05	0.000286738	Down	ENSMUSG00000021118	pleckstrin 2 [Source:MGI Symbol%3BAcc:MGI:1351466]	GO:0035556:intracellular signal transduction;	GO:0042995:cell projection;GO:0005856:cytoskeleton;GO:0005737:cytoplasm;GO:0005886:plasma membrane;	GO:0005543:phospholipid binding;	-	-
Gm46522	0.93	1.05	0.34	0.31	0.44	0.2	1.03041	0.407267	-1.33917	0.0124	0.0484978	Down	ENSMUSG00000115188	predicted gene%2C 46522 [Source:MGI Symbol%3BAcc:MGI:5826159]	-	-	-	-	-
Ogt	0.52	1.18	4.17	0.45	1.31	0.6	1.84857	0.731219	-1.33803	0.00185	0.008731	Down	ENSMUSG00000034160	O-linked N-acetylglucosamine (GlcNAc) transferase (UDP-N-acetylglucosamine:polypeptide-N-acetylglucosaminyl transferase) [Source:MGI Symbol%3BAcc:MGI:1339639]	-	-	-	-	-
Per1	1.12	1.08	0.86	0.19	0.65	0.43	0.991648	0.392306	-1.33785	0.00685	0.0287088	Down	ENSMUSG00000020893	period circadian clock 1 [Source:MGI Symbol%3BAcc:MGI:1098283]	GO:0032922:circadian regulation of gene expression;GO:0000122:negative regulation of transcription by RNA polymerase II;GO:0007165:signal transduction;	GO:0005737:cytoplasm;GO:0005634:nucleus;	GO:0004871:obsolete signal transducer activity;GO:0005515:protein binding;GO:0070888:E-box binding;GO:0000978:RNA polymerase II proximal promoter sequence-specific DNA binding;GO:0000988:obsolete transcription factor activity, protein binding;	K02633	ko04710 Circadian rhythm;ko04711 Circadian rhythm - fly;ko04713 Circadian entrainment;ko05202 Transcriptional misregulation in cancer;ko05221 Acute myeloid leukemia;;
Slc2a4	1.93	1.32	1.14	0.51	0.62	0.68	1.47556	0.583974	-1.33728	0.0001	0.000561702	Down	ENSMUSG00000018566	solute carrier family 2 (facilitated glucose transporter)%2C member 4 [Source:MGI Symbol%3BAcc:MGI:95758]	GO:0032869:cellular response to insulin stimulus;GO:0071470:cellular response to osmotic stress;GO:0050873:brown fat cell differentiation;GO:0010021:amylopectin biosynthetic process;GO:0034220:ion transmembrane transport;GO:0042593:glucose homeostasis;	GO:0030140:trans-Golgi network transport vesicle;GO:0030659:cytoplasmic vesicle membrane;GO:0032593:insulin-responsive compartment;GO:0005905:clathrin-coated pit;GO:0042383:sarcolemma;GO:0009897:external side of plasma membrane;GO:0005771:multivesicular body;GO:0070062:extracellular exosome;GO:0048471:perinuclear region of cytoplasm;GO:0005887:integral component of plasma membrane;	GO:0005515:protein binding;GO:0005360:insulin-responsive glucose:proton symporter activity;GO:0055056:D-glucose transmembrane transporter activity;	K07191	ko04068 FoxO signaling pathway;ko04152 AMPK signaling pathway;ko04910 Insulin signaling pathway;ko04920 Adipocytokine signaling pathway;ko04930 Type II diabetes mellitus;ko04931 Insulin resistance;;
Mlx	2	1.75	2	0.53	1.01	0.83	2.02096	0.801122	-1.33495	0.001	0.00493782	Down	ENSMUSG00000017801	MAX-like protein X [Source:MGI Symbol%3BAcc:MGI:108398]	GO:0006913:nucleocytoplasmic transport;GO:0045892:negative regulation of transcription, DNA-templated;	GO:0005737:cytoplasm;GO:0005634:nucleus;	GO:0003677:DNA binding;GO:0008134:transcription factor binding;GO:0046982:protein heterodimerization activity;GO:0042803:protein homodimerization activity;	K09113	ko04931 Insulin resistance;ko04932 Non-alcoholic fatty liver disease;;
Arhgef19	3.42	4.28	3.18	0.72	1.52	2.22	4.60495	1.82787	-1.33302	0.0084	0.0344752	Down	ENSMUSG00000028919	Rho guanine nucleotide exchange factor (GEF) 19 [Source:MGI Symbol%3BAcc:MGI:1925912]	GO:0042060:wound healing;GO:0032956:regulation of actin cytoskeleton organization;	GO:0005622:intracellular;	GO:0005543:phospholipid binding;GO:0005089:Rho guanyl-nucleotide exchange factor activity;	-	-
Rpa1	131.8	123.5	124.56	48.22	53.94	53.66	124.839	49.5584	-1.33286	5e-05	0.000286738	Down	ENSMUSG00000000751	replication protein A1 [Source:MGI Symbol%3BAcc:MGI:1915525]	GO:0048873:homeostasis of number of cells within a tissue;GO:0051276:chromosome organization;GO:0030097:hemopoiesis;GO:0006260:DNA replication;GO:0000724:double-strand break repair via homologous recombination;GO:0008284:positive regulation of cell proliferation;GO:0001701:in utero embryonic development;	GO:0001673:male germ cell nucleus;GO:0016605:PML body;GO:0000800:lateral element;GO:0005662:DNA replication factor A complex;	GO:0046872:metal ion binding;GO:0003697:single-stranded DNA binding;GO:0003682:chromatin binding;	K07466	ko03030 DNA replication;ko03420 Nucleotide excision repair;ko03430 Mismatch repair;ko03440 Homologous recombination;ko03460 Fanconi anemia pathway;;
Nr2f2	5.39	4.93	6.4	2.44	1.59	2.77	5.66498	2.25071	-1.33169	5e-05	0.000286738	Down	ENSMUSG00000030551	nuclear receptor subfamily 2%2C group F%2C member 2 [Source:MGI Symbol%3BAcc:MGI:1352452]	-	-	-	-	-
Unk	3.95	4.48	3.83	1	1.85	2.21	3.95196	1.5703	-1.33153	5e-05	0.000286738	Down	ENSMUSG00000020770	unkempt family zinc finger [Source:MGI Symbol%3BAcc:MGI:2442456]	-	GO:0005634:nucleus;	GO:0003676:nucleic acid binding;GO:0008270:zinc ion binding;	K11253	ko04613 Neutrophil extracellular trap formation;ko05034 Alcoholism;ko05131 Shigellosis;ko05202 Transcriptional misregulation in cancer;ko05322 Systemic lupus erythematosus;;
Tnfaip2	10.22	12.01	12.05	3.03	5.34	5.75	11.0075	4.37519	-1.33107	5e-05	0.000286738	Down	ENSMUSG00000021281	tumor necrosis factor%2C alpha-induced protein 2 [Source:MGI Symbol%3BAcc:MGI:104960]	GO:0001525:angiogenesis;GO:0030154:cell differentiation;GO:0006887:exocytosis;	GO:0000145:exocyst;	-	-	-
Maz	18.18	18.98	25.18	8.83	9.72	6.67	34.4603	13.6972	-1.33105	5e-05	0.000286738	Down	ENSMUSG00000030678	MYC-associated zinc finger protein (purine-binding transcription factor) [Source:MGI Symbol%3BAcc:MGI:1338823]	-	-	-	-	-
Fzd4	5.33	9.22	9.03	2.05	3.9	3.74	7.31306	2.90714	-1.33087	5e-05	0.000286738	Down	ENSMUSG00000049791	frizzled class receptor 4 [Source:MGI Symbol%3BAcc:MGI:108520]	GO:0007223:Wnt signaling pathway, calcium modulating pathway;GO:0006357:regulation of transcription by RNA polymerase II;GO:0010812:negative regulation of cell-substrate adhesion;GO:0043507:positive regulation of JUN kinase activity;GO:0035426:extracellular matrix-cell signaling;GO:0051091:positive regulation of DNA-binding transcription factor activity;GO:0009790:embryo development;GO:0007605:se…	GO:0009986:cell surface;GO:0042995:cell projection;GO:0005886:plasma membrane;GO:0005737:cytoplasm;GO:0005911:cell-cell junction;GO:0016021:integral component of membrane;	GO:0042803:protein homodimerization activity;GO:0031625:ubiquitin protein ligase binding;GO:0004930:G protein-coupled receptor activity;GO:0017147:Wnt-protein binding;GO:0042813:Wnt-activated receptor activity;GO:0019955:cytokine binding;GO:0046982:protein heterodimerization activity;GO:0030165:PDZ domain binding;	K02354	ko04150 mTOR signaling pathway;ko04310 Wnt signaling pathway;ko04390 Hippo signaling pathway;ko04550 Signaling pathways regulating pluripotency of stem cells;ko04916 Melanogenesis;ko04934 Cushing syndrome;ko05010 Alzheimer disease;ko05022 Pathways of neurodegeneration - multiple diseases;ko05165 Human papillomavirus infection;ko05200 Pathways in cancer;ko05205 Proteoglycans in cancer;ko05217 Basa…
Lrrfip1	8.64	5.54	7.44	3.25	2.96	2.65	7.41588	2.94813	-1.33082	5e-05	0.000286738	Down	ENSMUSG00000026305	leucine rich repeat (in FLII) interacting protein 1 [Source:MGI Symbol%3BAcc:MGI:1342770]	GO:0006355:regulation of transcription, DNA-templated;	GO:0005737:cytoplasm;GO:0005634:nucleus;	GO:0003677:DNA binding;GO:0005515:protein binding;	K17785	;
Lipe	3.1	4.39	3.28	1.03	1.81	1.6	3.47418	1.38137	-1.33058	5e-05	0.000286738	Down	ENSMUSG00000003123	lipase%2C hormone sensitive [Source:MGI Symbol%3BAcc:MGI:96790]	GO:0042758:long-chain fatty acid catabolic process;GO:0019433:triglyceride catabolic process;GO:0006363:termination of RNA polymerase I transcription;GO:0006361:transcription initiation from RNA polymerase I promoter;GO:0046340:diacylglycerol catabolic process;GO:0008203:cholesterol metabolic process;	GO:0005829:cytosol;GO:0005739:mitochondrion;GO:0005901:caveola;GO:0005615:extracellular space;GO:0005811:lipid droplet;GO:0005634:nucleus;	GO:0042134:rRNA primary transcript binding;GO:0047372:acylglycerol lipase activity;GO:0033878:hormone-sensitive lipase activity;GO:0004806:triglyceride lipase activity;GO:0019901:protein kinase binding;	K07188	ko04024 cAMP signaling pathway;ko04152 AMPK signaling pathway;ko04371 Apelin signaling pathway;ko04714 Thermogenesis;ko04910 Insulin signaling pathway;ko04923 Regulation of lipolysis in adipocytes;ko04925 Aldosterone synthesis and secretion;;
Cyp39a1	0.86	2.75	2.1	0.69	1.21	0.44	1.85471	0.73825	-1.32901	5e-05	0.000286738	Down	ENSMUSG00000023963	cytochrome P450%2C family 39%2C subfamily a%2C polypeptide 1 [Source:MGI Symbol%3BAcc:MGI:1927096]	GO:0006707:cholesterol catabolic process;GO:0055114:oxidation-reduction process;GO:0006699:bile acid biosynthetic process;GO:0007586:digestion;GO:0030573:bile acid catabolic process;	GO:0016020:membrane;GO:0005783:endoplasmic reticulum;	GO:0008387:steroid 7-alpha-hydroxylase activity;GO:0009055:electron transfer activity;GO:0033782:24-hydroxycholesterol 7alpha-hydroxylase activity;GO:0008396:oxysterol 7-alpha-hydroxylase activity;GO:0020037:heme binding;GO:0005506:iron ion binding;	K07439	ko00120 Primary bile acid biosynthesis;;
Ngly1	6.22	7.47	7.35	2.72	2.9	3.01	6.89602	2.74505	-1.32893	5e-05	0.000286738	Down	ENSMUSG00000021785	N-glycanase 1 [Source:MGI Symbol%3BAcc:MGI:1913276]	GO:0006516:glycoprotein catabolic process;	GO:0005737:cytoplasm;GO:0005634:nucleus;	GO:0046872:metal ion binding;GO:0005515:protein binding;GO:0000224:peptide-N4-(N-acetyl-beta-glucosaminyl)asparagine amidase activity;	K01456	ko04141 Protein processing in endoplasmic reticulum;;
Setdb1	1.11	1.28	1.52	0.33	0.71	0.58	1.22498	0.487843	-1.32827	0.00195	0.00916272	Down	ENSMUSG00000015697	SET domain%2C bifurcated 1 [Source:MGI Symbol%3BAcc:MGI:1934229]	-	-	-	-	-
Fgf11	0.75	0.7	1.18	0.27	0.42	0.39	0.85521	0.340786	-1.32741	5e-05	0.000286738	Down	ENSMUSG00000042826	fibroblast growth factor 11 [Source:MGI Symbol%3BAcc:MGI:109167]	-	GO:0005634:nucleus;	GO:0008083:growth factor activity;	K04358	ko04010 MAPK signaling pathway;ko04014 Ras signaling pathway;ko04015 Rap1 signaling pathway;ko04020 Calcium signaling pathway;ko04151 PI3K-Akt signaling pathway;ko04810 Regulation of actin cytoskeleton;ko05200 Pathways in cancer;ko05218 Melanoma;ko05224 Breast cancer;ko05226 Gastric cancer;;
Gm15767	5.66	4.87	5.11	1.95	2.13	2.3	8.75067	3.492	-1.32534	5e-05	0.000286738	Down	ENSMUSG00000086021	predicted gene 15767 [Source:MGI Symbol%3BAcc:MGI:3783209]	-	-	-	-	-
Lmo4	24.89	21.13	19.43	11.73	7.23	7.88	23.9861	9.58025	-1.32406	5e-05	0.000286738	Down	ENSMUSG00000028266	LIM domain only 4 [Source:MGI Symbol%3BAcc:MGI:109360]	GO:0050865:regulation of cell activation;GO:0042659:regulation of cell fate specification;GO:0021514:ventral spinal cord interneuron differentiation;GO:0031333:negative regulation of protein complex assembly;GO:0021527:spinal cord association neuron differentiation;GO:0001843:neural tube closure;GO:0048538:thymus development;GO:0045944:positive regulation of transcription by RNA polymerase II;GO:…	GO:0005667:transcription factor complex;	GO:0008270:zinc ion binding;GO:0003700:DNA-binding transcription factor activity;GO:0001158:enhancer sequence-specific DNA binding;GO:0008134:transcription factor binding;	-	-
Tshz2	4.26	5.42	5.27	2.04	2.14	1.97	4.71259	1.88281	-1.32363	5e-05	0.000286738	Down	ENSMUSG00000047907	teashirt zinc finger family member 2 [Source:MGI Symbol%3BAcc:MGI:2153084]	GO:0006355:regulation of transcription, DNA-templated;GO:0007275:multicellular organism development;	GO:0005634:nucleus;	GO:0008270:zinc ion binding;GO:0043565:sequence-specific DNA binding;GO:0005515:protein binding;GO:0003700:DNA-binding transcription factor activity;	K09236	ko04391 Hippo signaling pathway - fly;;
Habp4	0.7	0.9	2	0.48	0.47	0.52	1.1219	0.448407	-1.32306	0.00335	0.0150032	Down	ENSMUSG00000021476	hyaluronic acid binding protein 4 [Source:MGI Symbol%3BAcc:MGI:1891713]	GO:0009987:cellular process;GO:0043170:macromolecule metabolic process;GO:0065007:biological regulation;GO:0006807:nitrogen compound metabolic process;	GO:0043229:intracellular organelle;GO:0005737:cytoplasm;	-	K19019	;
Tincr	0.53	0.41	0.91	0.39	0.14	0.21	0.686361	0.274466	-1.32234	0.0091	0.037025	Down	ENSMUSG00000110218	TINCR ubiquitin domain containing [Source:MGI Symbol%3BAcc:MGI:5012404]	-	-	-	-	-
Arap1	3.27	11.43	9.87	1.34	4.18	4.63	7.74446	3.10116	-1.32036	0.01165	0.0459105	Down	ENSMUSG00000032812	ArfGAP with RhoGAP domain%2C ankyrin repeat and PH domain 1 [Source:MGI Symbol%3BAcc:MGI:1916960]	-	-	-	K18439	ko04144 Endocytosis;;
Gm5456	2.63	2.6	2.41	0.89	1.04	1.22	3.27257	1.31141	-1.31931	5e-05	0.000286738	Down	ENSMUSG00000094242	predicted gene 5456 [Source:MGI Symbol%3BAcc:MGI:3643775]	-	-	-	-	-
Cks1b	5.01	6.27	5.02	2.48	2.46	1.77	7.29661	2.92786	-1.31738	0.0002	0.00108925	Down	ENSMUSG00000028044	CDC28 protein kinase 1b [Source:MGI Symbol%3BAcc:MGI:1889208]	GO:0007049:cell cycle;	-	GO:0016538:cyclin-dependent protein serine/threonine kinase regulator activity;	K02219	ko04111 Cell cycle - yeast;ko05200 Pathways in cancer;ko05222 Small cell lung cancer;;
Trib2	7.9	5.65	5.3	3.24	2.34	2.24	6.05637	2.43164	-1.31652	5e-05	0.000286738	Down	ENSMUSG00000020601	tribbles pseudokinase 2 [Source:MGI Symbol%3BAcc:MGI:2145021]	GO:0043433:negative regulation of DNA-binding transcription factor activity;GO:0032436:positive regulation of proteasomal ubiquitin-dependent protein catabolic process;GO:0006468:protein phosphorylation;GO:0051443:positive regulation of ubiquitin-protein transferase activity;GO:0045081:negative regulation of interleukin-10 biosynthetic process;GO:0045599:negative regulation of fat cell differenti…	GO:0005737:cytoplasm;GO:0005856:cytoskeleton;	GO:0055106:ubiquitin-protein transferase regulator activity;GO:0004672:protein kinase activity;GO:0031625:ubiquitin protein ligase binding;GO:0004860:protein kinase inhibitor activity;GO:0008134:transcription factor binding;GO:0005524:ATP binding;	K08814	;
Sntb1	6.14	13.57	13	3.73	5.46	4.33	10.267	4.12814	-1.31445	5e-05	0.000286738	Down	ENSMUSG00000060429	syntrophin%2C basic 1 [Source:MGI Symbol%3BAcc:MGI:101781]	-	GO:0005856:cytoskeleton;GO:0005737:cytoplasm;GO:0030054:cell junction;GO:0045202:synapse;GO:0005886:plasma membrane;	GO:0005516:calmodulin binding;GO:0003779:actin binding;GO:0005543:phospholipid binding;GO:0030165:PDZ domain binding;	-	-
Pik3ca	0.78	0.72	0.76	0.39	0.3	0.23	0.697753	0.280613	-1.31413	0.0005	0.00258246	Down	ENSMUSG00000027665	phosphatidylinositol-4%2C5-bisphosphate 3-kinase catalytic subunit alpha [Source:MGI Symbol%3BAcc:MGI:1206581]	GO:0001525:angiogenesis;GO:0036092:phosphatidylinositol-3-phosphate biosynthetic process;GO:0044029:hypomethylation of CpG island;GO:0033138:positive regulation of peptidyl-serine phosphorylation;GO:0043491:protein kinase B signaling;GO:0048015:phosphatidylinositol-mediated signaling;GO:0006006:glucose metabolic process;GO:2000811:negative regulation of anoikis;GO:2000653:regulation of genetic im…	GO:0030027:lamellipodium;GO:0005943:phosphatidylinositol 3-kinase complex, class IA;GO:0005886:plasma membrane;	GO:0016303:1-phosphatidylinositol-3-kinase activity;GO:0046934:phosphatidylinositol-4,5-bisphosphate 3-kinase activity;GO:0030295:protein kinase activator activity;GO:0043560:insulin receptor substrate binding;GO:0004674:protein serine/threonine kinase activity;GO:0005524:ATP binding;GO:0035005:1-phosphatidylinositol-4-phosphate 3-kinase activity;	K00922	ko00562 Inositol phosphate metabolism;ko01100 Metabolic pathways;ko01521 EGFR tyrosine kinase inhibitor resistance;ko01522 Endocrine resistance;ko01524 Platinum drug resistance;ko04012 ErbB signaling pathway;ko04014 Ras signaling pathway;ko04015 Rap1 signaling pathway;ko04024 cAMP signaling pathway;ko04062 Chemokine signaling pathway;ko04066 HIF-1 signaling pathway;ko04068 FoxO signaling pathway;…
Grin2d	0.66	1.07	1.11	0.36	0.42	0.39	0.887182	0.356995	-1.31333	5e-05	0.000286738	Down	ENSMUSG00000002771	glutamate receptor%2C ionotropic%2C NMDA2D (epsilon 4) [Source:MGI Symbol%3BAcc:MGI:95823]	-	-	-	K05212	ko04020 Calcium signaling pathway;ko04024 cAMP signaling pathway;ko04080 Neuroactive ligand-receptor interaction;ko04713 Circadian entrainment;ko04720 Long-term potentiation;ko04724 Glutamatergic synapse;ko05010 Alzheimer disease;ko05014 Amyotrophic lateral sclerosis;ko05017 Spinocerebellar ataxia;ko05020 Prion disease;ko05022 Pathways of neurodegeneration - multiple diseases;ko05030 Cocaine addi…
Nat9	4.38	1.94	2.7	1.8	0.87	1.05	4.10045	1.65017	-1.31317	0.00305	0.0137641	Down	ENSMUSG00000015542	N-acetyltransferase 9 (GCN5-related%2C putative) [Source:MGI Symbol%3BAcc:MGI:1913426]	-	-	-	-	-
Zfp467	5.97	2.95	1.79	1.94	1.13	1.38	5.46128	2.20072	-1.31126	0.006	0.0254799	Down	ENSMUSG00000068551	zinc finger protein 467 [Source:MGI Symbol%3BAcc:MGI:1916160]	GO:0006355:regulation of transcription, DNA-templated;	GO:0005634:nucleus;	GO:0003677:DNA binding;GO:0005515:protein binding;GO:0008270:zinc ion binding;	-	-
H2-D1	97.69	99.55	117.8	48.97	37.21	43.89	110.266	44.4645	-1.31026	5e-05	0.000286738	Down	ENSMUSG00000073411	histocompatibility 2%2C D region locus 1 [Source:MGI Symbol%3BAcc:MGI:95896]	GO:0006952:defense response;GO:0032675:regulation of interleukin-6 production;GO:0032655:regulation of interleukin-12 production;GO:0002485:antigen processing and presentation of endogenous peptide antigen via MHC class I via ER pathway, TAP-dependent;GO:0001916:positive regulation of T cell mediated cytotoxicity;GO:0002667:regulation of T cell anergy;GO:2001198:regulation of dendritic cell diffe…	GO:0009897:external side of plasma membrane;GO:0016021:integral component of membrane;GO:0042612:MHC class I protein complex;	GO:0005102:signaling receptor binding;	K06751	ko04144 Endocytosis;ko04145 Phagosome;ko04218 Cellular senescence;ko04514 Cell adhesion molecules;ko04612 Antigen processing and presentation;ko04940 Type I diabetes mellitus;ko05163 Human cytomegalovirus infection;ko05165 Human papillomavirus infection;ko05166 Human T-cell leukemia virus 1 infection;ko05167 Kaposi sarcoma-associated herpesvirus infection;ko05168 Herpes simplex virus 1 infection;…
Col27a1	1.22	1.21	3.25	0.87	0.75	0.7	1.73629	0.700646	-1.30925	5e-05	0.000286738	Down	ENSMUSG00000045672	collagen%2C type XXVII%2C alpha 1 [Source:MGI Symbol%3BAcc:MGI:2672118]	-	-	-	K19721	ko04974 Protein digestion and absorption;;
Farp2	1.2	1.45	1.33	0.47	0.6	0.6	1.27673	0.515473	-1.30848	5e-05	0.000286738	Down	ENSMUSG00000034066	FERM%2C RhoGEF and pleckstrin domain protein 2 [Source:MGI Symbol%3BAcc:MGI:2385126]	GO:0035023:regulation of Rho protein signal transduction;GO:0016322:neuron remodeling;GO:0050790:regulation of catalytic activity;GO:0016601:Rac protein signal transduction;	GO:0019898:extrinsic component of membrane;GO:0005856:cytoskeleton;GO:0005737:cytoplasm;	GO:0005089:Rho guanyl-nucleotide exchange factor activity;GO:0008092:cytoskeletal protein binding;GO:0005543:phospholipid binding;	K06082	ko04015 Rap1 signaling pathway;ko04520 Adherens junction;;
Mdga2	1.69	1.02	1.34	0.61	0.62	0.45	1.43551	0.580078	-1.30724	0.00655	0.0275859	Down	ENSMUSG00000034912	MAM domain containing glycosylphosphatidylinositol anchor 2 [Source:MGI Symbol%3BAcc:MGI:2444706]	-	-	-	-	-
Nab2	13.17	15.41	11.43	3.49	5.96	7.37	13.3407	5.39465	-1.30623	5e-05	0.000286738	Down	ENSMUSG00000025402	Ngfi-A binding protein 2 [Source:MGI Symbol%3BAcc:MGI:107563]	GO:0042552:myelination;GO:0045682:regulation of epidermis development;GO:0014037:Schwann cell differentiation;GO:0016480:negative regulation of transcription by RNA polymerase III;GO:0001958:endochondral ossification;	GO:0005634:nucleus;	GO:0008134:transcription factor binding;	-	-
Akap8l	16.67	14.12	12.97	6.05	5.08	7.16	14.981	6.0663	-1.30424	5e-05	0.000286738	Down	ENSMUSG00000002625	A kinase (PRKA) anchor protein 8-like [Source:MGI Symbol%3BAcc:MGI:1860606]	-	GO:0016363:nuclear matrix;	GO:0046872:metal ion binding;	K15978	;
Adtrp	3.76	3.43	4.26	1.74	0.98	2	4.51955	1.83095	-1.30359	0.0001	0.000561702	Down	ENSMUSG00000058022	androgen dependent TFPI regulating protein [Source:MGI Symbol%3BAcc:MGI:1924596]	-	GO:0005886:plasma membrane;GO:0016021:integral component of membrane;	-	-	-
Thyn1	10.08	6.76	2.93	3.62	2.43	2.27	7.80025	3.1622	-1.30259	0.00175	0.00829026	Down	ENSMUSG00000035443	thymocyte nuclear protein 1 [Source:MGI Symbol%3BAcc:MGI:1925112]	-	GO:0005634:nucleus;	-	-	-
Grina	15.71	9.02	8.07	4.94	3.88	4.85	16.8073	6.81832	-1.3016	5e-05	0.000286738	Down	ENSMUSG00000022564	glutamate receptor%2C ionotropic%2C N-methyl D-aspartate-associated protein 1 (glutamate binding) [Source:MGI Symbol%3BAcc:MGI:1913418]	-	GO:0016021:integral component of membrane;	GO:0005261:cation channel activity;	K06890	;
Krt33a	0.88	0.34	0.44	0.15	0.07	0.48	0.59434	0.241406	-1.29983	0.0125	0.0488254	Down	ENSMUSG00000035592	keratin 33A [Source:MGI Symbol%3BAcc:MGI:1919138]	-	GO:0005882:intermediate filament;	GO:0005198:structural molecule activity;	K07604	ko04915 Estrogen signaling pathway;ko05150 Staphylococcus aureus infection;;
Cby1	21.21	7.31	8.52	5.16	5.25	5.31	14.4349	5.87806	-1.29615	5e-05	0.000286738	Down	ENSMUSG00000022428	chibby family member 1%2C beta catenin antagonist [Source:MGI Symbol%3BAcc:MGI:1920989]	GO:0055007:cardiac muscle cell differentiation;GO:0090090:negative regulation of canonical Wnt signaling pathway;GO:0045892:negative regulation of transcription, DNA-templated;GO:0045444:fat cell differentiation;GO:0008104:protein localization;	GO:0005802:trans-Golgi network;GO:0016607:nuclear speck;GO:0005794:Golgi apparatus;	GO:0042802:identical protein binding;GO:0008013:beta-catenin binding;	-	-
Tcea3	29.45	18.58	19.58	11.74	8.41	8.22	25.5617	10.4139	-1.29548	5e-05	0.000286738	Down	ENSMUSG00000001604	transcription elongation factor A (SII)%2C 3 [Source:MGI Symbol%3BAcc:MGI:1196908]	GO:0006357:regulation of transcription by RNA polymerase II;GO:0006414:translational elongation;GO:0032784:regulation of DNA-templated transcription, elongation;	GO:0005634:nucleus;	GO:0003746:translation elongation factor activity;GO:0008270:zinc ion binding;GO:0003677:DNA binding;	-	-
mt-Rnr2	2134	353.94	302.91	525.96	339.58	329.03	1022.36	416.68	-1.29488	5e-05	0.000286738	Down	ENSMUSG00000064339	mitochondrially encoded 16S rRNA [Source:MGI Symbol%3BAcc:MGI:102492]	-	-	-	-	-
Slc2a3	0.72	1	1.13	0.16	0.56	0.49	0.907687	0.370169	-1.29401	0.0015	0.00718282	Down	ENSMUSG00000003153	solute carrier family 2 (facilitated glucose transporter)%2C member 3 [Source:MGI Symbol%3BAcc:MGI:95757]	GO:0055085:transmembrane transport;GO:0009749:response to glucose;GO:0070837:dehydroascorbic acid transport;GO:0046323:glucose import;GO:0043066:negative regulation of apoptotic process;	GO:0002080:acrosomal membrane;GO:0016021:integral component of membrane;GO:0005901:caveola;GO:0030672:synaptic vesicle membrane;	GO:0033300:dehydroascorbic acid transmembrane transporter activity;GO:0019900:kinase binding;GO:0016936:galactoside binding;GO:0055056:D-glucose transmembrane transporter activity;GO:0005536:glucose binding;GO:0033222:xylose binding;	K08142	;
Ppid	2.99	1.92	5.43	1.27	1.64	1.4	3.28992	1.34211	-1.29354	5e-05	0.000286738	Down	ENSMUSG00000027804	peptidylprolyl isomerase D (cyclophilin D) [Source:MGI Symbol%3BAcc:MGI:1914988]	-	-	-	-	-
E2f2	1.99	2.88	2.98	0.46	1.51	1.36	2.47695	1.01101	-1.29277	5e-05	0.000286738	Down	ENSMUSG00000018983	E2F transcription factor 2 [Source:MGI Symbol%3BAcc:MGI:1096341]	GO:0051726:regulation of cell cycle;GO:0006915:apoptotic process;GO:0006355:regulation of transcription, DNA-templated;	GO:0005667:transcription factor complex;	GO:0001047:core promoter binding;GO:0003700:DNA-binding transcription factor activity;GO:0008134:transcription factor binding;	K09389	ko01522 Endocrine resistance;ko04110 Cell cycle;ko04218 Cellular senescence;ko04934 Cushing syndrome;ko05160 Hepatitis C;ko05161 Hepatitis B;ko05163 Human cytomegalovirus infection;ko05166 Human T-cell leukemia virus 1 infection;ko05167 Kaposi sarcoma-associated herpesvirus infection;ko05169 Epstein-Barr virus infection;ko05200 Pathways in cancer;ko05206 MicroRNAs in cancer;ko05212 Pancreatic can…
2810459M11Rik	1.92	3.21	2.95	1.16	1.21	1.01	2.61388	1.06723	-1.29233	5e-05	0.000286738	Down	ENSMUSG00000026227	RIKEN cDNA 2810459M11 gene [Source:MGI Symbol%3BAcc:MGI:1920042]	-	-	GO:0005515:protein binding;	-	-
Eef1a1	2.67	1.07	1.75	0.89	0.8	0.62	2.36428	0.965464	-1.29211	0.0067	0.028135	Down	ENSMUSG00000037742	eukaryotic translation elongation factor 1 alpha 1 [Source:MGI Symbol%3BAcc:MGI:1096881]	-	-	-	-	-
Gclc	14.23	17.93	18.41	6.62	7.16	7.51	16.3387	6.68256	-1.28982	5e-05	0.000286738	Down	ENSMUSG00000032350	glutamate-cysteine ligase%2C catalytic subunit [Source:MGI Symbol%3BAcc:MGI:104990]	GO:0051900:regulation of mitochondrial depolarization;GO:0051409:response to nitrosative stress;GO:0009410:response to xenobiotic stimulus;GO:0019852:L-ascorbic acid metabolic process;GO:0046685:response to arsenic-containing substance;GO:0045892:negative regulation of transcription, DNA-templated;GO:0032436:positive regulation of proteasomal ubiquitin-dependent protein catabolic process;GO:00065…	GO:0005829:cytosol;GO:0017109:glutamate-cysteine ligase complex;	GO:0043531:ADP binding;GO:0046982:protein heterodimerization activity;GO:0016595:glutamate binding;GO:0050662:coenzyme binding;GO:0000287:magnesium ion binding;GO:0005524:ATP binding;GO:0004357:glutamate-cysteine ligase activity;	K11204	ko00270 Cysteine and methionine metabolism;ko00480 Glutathione metabolism;ko01100 Metabolic pathways;ko01240 Biosynthesis of cofactors;ko04212 Longevity regulating pathway - worm;ko04216 Ferroptosis;;
Xaf1	1.85	1.28	2.53	0.95	0.89	0.51	2.75376	1.12645	-1.28961	0.0115	0.0454205	Down	ENSMUSG00000040483	XIAP associated factor 1 [Source:MGI Symbol%3BAcc:MGI:3772572]	-	-	-	-	-
Ms4a4d	0.69	1.62	1.57	0.82	0.43	0.36	1.38588	0.567388	-1.28839	0.00015	0.000827116	Down	ENSMUSG00000024678	membrane-spanning 4-domains%2C subfamily A%2C member 4D [Source:MGI Symbol%3BAcc:MGI:1913857]	-	-	-	-	-
Poc5	4.22	3.31	3.01	1.55	1.6	1.33	3.34072	1.36796	-1.28813	5e-05	0.000286738	Down	ENSMUSG00000021671	POC5 centriolar protein [Source:MGI Symbol%3BAcc:MGI:1914713]	GO:0007049:cell cycle;	GO:0005814:centriole;	GO:0042802:identical protein binding;	K16483	;
Pmaip1	115.99	97.73	102.57	44.64	45.39	43.76	104.812	42.9239	-1.28795	5e-05	0.000286738	Down	ENSMUSG00000024521	phorbol-12-myristate-13-acetate-induced protein 1 [Source:MGI Symbol%3BAcc:MGI:1930146]	GO:0043029:T cell homeostasis;GO:0043517:positive regulation of DNA damage response, signal transduction by p53 class mediator;GO:0010165:response to X-ray;GO:0006921:cellular component disassembly involved in execution phase of apoptosis;GO:0090200:positive regulation of release of cytochrome c from mitochondria;GO:0072332:intrinsic apoptotic signaling pathway by p53 class mediator;GO:1900740:po…	GO:0005829:cytosol;GO:0005634:nucleus;GO:0005739:mitochondrion;	GO:0005515:protein binding;	K10131	ko01524 Platinum drug resistance;ko04115 p53 signaling pathway;ko04210 Apoptosis;ko04215 Apoptosis - multiple species;ko05200 Pathways in cancer;ko05203 Viral carcinogenesis;ko05210 Colorectal cancer;;
Gpr146	9.72	13.76	12.35	5.3	4.92	4.86	11.421	4.6782	-1.28766	5e-05	0.000286738	Down	ENSMUSG00000044197	G protein-coupled receptor 146 [Source:MGI Symbol%3BAcc:MGI:1933113]	GO:0007186:G protein-coupled receptor signaling pathway;	GO:0016021:integral component of membrane;GO:0005886:plasma membrane;	GO:0004930:G protein-coupled receptor activity;	K08431	;
Abcg2	25.85	22.13	18.92	8.25	9.67	10.54	22.8116	9.35878	-1.28538	5e-05	0.000286738	Down	ENSMUSG00000029802	ATP binding cassette subfamily G member 2 (Junior blood group) [Source:MGI Symbol%3BAcc:MGI:1347061]	GO:0006855:drug transmembrane transport;GO:0010039:response to iron ion;GO:0046618:drug export;GO:0060136:embryonic process involved in female pregnancy;GO:0051384:response to glucocorticoid;GO:0051593:response to folic acid;GO:0046415:urate metabolic process;	GO:0016021:integral component of membrane;GO:0016324:apical plasma membrane;GO:0005634:nucleus;	GO:0008559:xenobiotic transmembrane transporting ATPase activity;GO:0005524:ATP binding;GO:0042803:protein homodimerization activity;	K05681	ko01523 Antifolate resistance;ko02010 ABC transporters;ko04976 Bile secretion;;
Itih2	74.55	163.32	165.24	58.48	55.6	54.89	130.569	53.5907	-1.28476	5e-05	0.000286738	Down	ENSMUSG00000037254	inter-alpha trypsin inhibitor%2C heavy chain 2 [Source:MGI Symbol%3BAcc:MGI:96619]	GO:0010466:negative regulation of peptidase activity;GO:0030212:hyaluronan metabolic process;	GO:0005576:extracellular region;	GO:0004867:serine-type endopeptidase inhibitor activity;	K19015	;
Vdr	4.69	3.38	3.35	1.52	1.76	1.58	3.6562	1.50091	-1.2845	5e-05	0.000286738	Down	ENSMUSG00000022479	vitamin D (1%2C25-dihydroxyvitamin D3) receptor [Source:MGI Symbol%3BAcc:MGI:103076]	GO:0000902:cell morphogenesis;GO:0045618:positive regulation of keratinocyte differentiation;GO:0050892:intestinal absorption;GO:0097190:apoptotic signaling pathway;GO:0001501:skeletal system development;GO:0070561:vitamin D receptor signaling pathway;GO:0006874:cellular calcium ion homeostasis;GO:0051924:regulation of calcium ion transport;GO:0051592:response to calcium ion;GO:0045944:positive r…	GO:0005829:cytosol;GO:0030315:T-tubule;GO:0005720:nuclear heterochromatin;	GO:0070644:vitamin D response element binding;GO:0008434:calcitriol receptor activity;GO:0003707:steroid hormone receptor activity;GO:0046965:retinoid X receptor binding;GO:0008270:zinc ion binding;GO:0005499:vitamin D binding;GO:0043565:sequence-specific DNA binding;	K08539	ko04928 Parathyroid hormone synthesis, secretion and action;ko04961 Endocrine and other factor-regulated calcium reabsorption;ko04978 Mineral absorption;ko05152 Tuberculosis;;
5430403G16Rik	1.14	0.93	1.24	0.47	0.19	0.73	1.07269	0.440376	-1.28443	5e-05	0.000286738	Down	ENSMUSG00000072763	RIKEN cDNA 5430403G16 gene [Source:MGI Symbol%3BAcc:MGI:1924450]	-	-	-	K09228	ko05168 Herpes simplex virus 1 infection;;
Zfp639	7.62	9.52	6.13	1.98	4.06	3.91	8.02537	3.29493	-1.28432	5e-05	0.000286738	Down	ENSMUSG00000027667	zinc finger protein 639 [Source:MGI Symbol%3BAcc:MGI:1915028]	GO:0043923:positive regulation by host of viral transcription;GO:0030307:positive regulation of cell growth;GO:0046718:viral entry into host cell;GO:0045892:negative regulation of transcription, DNA-templated;GO:0043922:negative regulation by host of viral transcription;	GO:0005634:nucleus;	GO:0008270:zinc ion binding;GO:0043621:protein self-association;GO:0044212:transcription regulatory region DNA binding;GO:0003700:DNA-binding transcription factor activity;	-	-
Prox1	4.43	7.01	6.12	1.99	2.73	2.75	5.42669	2.2362	-1.27902	5e-05	0.000286738	Down	ENSMUSG00000010175	prospero homeobox 1 [Source:MGI Symbol%3BAcc:MGI:97772]	GO:0060849:regulation of transcription involved in lymphatic endothelial cell fate commitment;GO:0021707:cerebellar granule cell differentiation;GO:0045737:positive regulation of cyclin-dependent protein serine/threonine kinase activity;GO:0001709:cell fate determination;GO:0010595:positive regulation of endothelial cell migration;GO:0030240:skeletal muscle thin filament assembly;GO:0002194:hepat…	GO:0005737:cytoplasm;GO:0005634:nucleus;	GO:0050693:LBD domain binding;GO:0003714:transcription corepressor activity;GO:0044212:transcription regulatory region DNA binding;GO:0050692:DBD domain binding;GO:0016922:nuclear receptor binding;GO:0043565:sequence-specific DNA binding;	-	-
Rab20	9.93	12.38	13.3	6.25	4.69	4.06	13.0062	5.36286	-1.27812	5e-05	0.000286738	Down	ENSMUSG00000031504	RAB20%2C member RAS oncogene family [Source:MGI Symbol%3BAcc:MGI:102789]	GO:0090385:phagosome-lysosome fusion;GO:0090383:phagosome acidification;GO:0007264:small GTPase mediated signal transduction;GO:0015031:protein transport;	GO:0045335:phagocytic vesicle;GO:0005794:Golgi apparatus;	GO:0005525:GTP binding;	K07911	;
Gm17121	2.25	2.36	2.32	0.88	0.9	1.15	2.96386	1.22251	-1.27763	5e-05	0.000286738	Down	ENSMUSG00000096579	predicted gene 17121 [Source:MGI Symbol%3BAcc:MGI:4937948]	-	-	-	-	-
Txn2	0.98	0.94	0.93	0.42	0.46	0.33	0.979458	0.404113	-1.27723	0.00115	0.0056332	Down	ENSMUSG00000005354	thioredoxin 2 [Source:MGI Symbol%3BAcc:MGI:1929468]	GO:0001666:response to hypoxia;GO:0006979:response to oxidative stress;GO:0006662:glycerol ether metabolic process;GO:0006810:transport;GO:0009749:response to glucose;GO:0022900:electron transport chain;GO:0009725:response to hormone;GO:0031669:cellular response to nutrient levels;GO:0045454:cell redox homeostasis;GO:0007584:response to nutrient;GO:0014070:response to organic cyclic compound;GO:0…	GO:0005739:mitochondrion;GO:0005730:nucleolus;GO:0030425:dendrite;GO:0043025:neuronal cell body;	GO:0009055:electron transfer activity;GO:0033743:peptide-methionine (R)-S-oxide reductase activity;GO:0008113:peptide-methionine (S)-S-oxide reductase activity;GO:0015035:protein disulfide oxidoreductase activity;	K03671	ko04621 NOD-like receptor signaling pathway;ko05012 Parkinson disease;ko05132 Salmonella infection;ko05418 Fluid shear stress and atherosclerosis;;
Mgat3	9.28	14.82	14.24	3.76	6.58	6.02	12.1056	5.0019	-1.27513	5e-05	0.000286738	Down	ENSMUSG00000042428	mannoside acetylglucosaminyltransferase 3 [Source:MGI Symbol%3BAcc:MGI:104532]	GO:0008152:metabolic process;	-	GO:0016740:transferase activity;	K00737	ko00510 N-Glycan biosynthesis;ko01100 Metabolic pathways;;
Gdf15	184.35	38.51	39.62	47.99	32.86	32.71	98.4798	40.7219	-1.27402	5e-05	0.000286738	Down	ENSMUSG00000038508	growth differentiation factor 15 [Source:MGI Symbol%3BAcc:MGI:1346047]	-	GO:0005615:extracellular space;	GO:0008083:growth factor activity;GO:0005125:cytokine activity;	K05504	ko04060 Cytokine-cytokine receptor interaction;;
Dpy19l3	1.36	2.21	1.92	0.73	0.78	0.83	1.69528	0.70265	-1.27064	5e-05	0.000286738	Down	ENSMUSG00000043671	dpy-19-like 3 (C. elegans) [Source:MGI Symbol%3BAcc:MGI:2443952]	-	GO:0016021:integral component of membrane;	-	-	-
Map1lc3b	1.07	0.94	1.94	0.57	0.59	0.5	1.24743	0.517124	-1.27037	0.0001	0.000561702	Down	ENSMUSG00000031812	microtubule-associated protein 1 light chain 3 beta [Source:MGI Symbol%3BAcc:MGI:1914693]	-	-	-	-	-
Fbf1	4.33	12.5	13.95	2.49	4.78	5.69	14.5881	6.04938	-1.26993	0.00815	0.0335865	Down	ENSMUSG00000020776	Fas (TNFRSF6) binding factor 1 [Source:MGI Symbol%3BAcc:MGI:1922033]	-	-	-	-	-
Camsap3	2.5	1.82	2.17	0.44	0.95	1.41	2.08636	0.865226	-1.26984	0.00775	0.032061	Down	ENSMUSG00000044433	calmodulin regulated spectrin-associated protein family%2C member 3 [Source:MGI Symbol%3BAcc:MGI:1916947]	GO:0090136:epithelial cell-cell adhesion;GO:0034453:microtubule anchoring;GO:0045218:zonula adherens maintenance;GO:0070507:regulation of microtubule cytoskeleton organization;GO:0010923:negative regulation of phosphatase activity;	GO:0005915:zonula adherens;GO:0005874:microtubule;GO:0005737:cytoplasm;	GO:0051011:microtubule minus-end binding;	K17493	;
Wnk4	4.53	3.61	3.73	1.38	1.69	2.05	3.80755	1.58051	-1.26847	5e-05	0.000286738	Down	ENSMUSG00000035112	WNK lysine deficient protein kinase 4 [Source:MGI Symbol%3BAcc:MGI:1917097]	GO:0006468:protein phosphorylation;GO:0030644:cellular chloride ion homeostasis;GO:0006821:chloride transport;GO:0090188:negative regulation of pancreatic juice secretion;GO:0050794:regulation of cellular process;GO:0008104:protein localization;	GO:0005923:bicellular tight junction;GO:0005737:cytoplasm;	GO:0004674:protein serine/threonine kinase activity;GO:0000166:nucleotide binding;	K08867	;
Abca8b	4.89	6.57	7.83	2.8	3	2.42	5.95678	2.4749	-1.26717	5e-05	0.000286738	Down	ENSMUSG00000020620	ATP-binding cassette%2C sub-family A (ABC1)%2C member 8b [Source:MGI Symbol%3BAcc:MGI:1351668]	GO:0055085:transmembrane transport;GO:0006200:obsolete ATP catabolic process;	GO:0016021:integral component of membrane;GO:0005743:mitochondrial inner membrane;GO:0005886:plasma membrane;	GO:0042626:ATPase activity, coupled to transmembrane movement of substances;GO:0005524:ATP binding;	K05650	ko02010 ABC transporters;;
Mreg	1.54	1.3	0.77	0.38	0.67	0.52	1.22857	0.510905	-1.26586	5e-05	0.000286738	Down	ENSMUSG00000039395	melanoregulin [Source:MGI Symbol%3BAcc:MGI:2151839]	GO:0030318:melanocyte differentiation;GO:0042640:anagen;	GO:0005886:plasma membrane;	-	-	-
Zfp607a	0.17	0.83	1.22	0.15	0.34	0.45	0.70163	0.292563	-1.26196	0.00165	0.00785734	Down	ENSMUSG00000020420	zinc finger protein 607A [Source:MGI Symbol%3BAcc:MGI:3584526]	-	-	GO:0046872:metal ion binding;	K09228	ko05168 Herpes simplex virus 1 infection;;
Txnrd1	95.02	71.64	77.27	36.55	35.67	33	79.4748	33.1619	-1.26097	5e-05	0.000286738	Down	ENSMUSG00000020250	thioredoxin reductase 1 [Source:MGI Symbol%3BAcc:MGI:1354175]	GO:0042744:hydrogen peroxide catabolic process;GO:0070995:NADPH oxidation;GO:0010269:response to selenium ion;GO:0071455:cellular response to hyperoxia;GO:0016259:selenocysteine metabolic process;GO:0008283:cell proliferation;GO:0042537:benzene-containing compound metabolic process;GO:0001890:placenta development;GO:0045454:cell redox homeostasis;GO:0042191:methylmercury metabolic process;GO:0048…	GO:0005730:nucleolus;GO:0005829:cytosol;GO:0043025:neuronal cell body;GO:0005739:mitochondrion;	GO:0016174:NAD(P)H oxidase activity;GO:0050660:flavin adenine dinucleotide binding;GO:0033797:selenate reductase activity;GO:0045340:mercury ion binding;GO:0050661:NADP binding;GO:0004791:thioredoxin-disulfide reductase activity;GO:0042803:protein homodimerization activity;	K00384	ko00450 Selenocompound metabolism;;
Oxr1	4.09	2.58	2.8	1.61	1.39	1.09	3.04108	1.26905	-1.26084	0.00165	0.00785734	Down	ENSMUSG00000022307	oxidation resistance 1 [Source:MGI Symbol%3BAcc:MGI:2179326]	GO:0016998:cell wall macromolecule catabolic process;	GO:0005730:nucleolus;GO:0005739:mitochondrion;	-	-	-
Cadm4	2.65	2.24	2.12	0.82	1.16	1.06	2.38906	0.997217	-1.26046	5e-05	0.000286738	Down	ENSMUSG00000054793	cell adhesion molecule 4 [Source:MGI Symbol%3BAcc:MGI:2449088]	GO:0007155:cell adhesion;	GO:0016021:integral component of membrane;	-	K06783	;
Mink1	2.96	1.98	2.6	0.86	0.96	1.43	2.39042	0.997995	-1.26016	5e-05	0.000286738	Down	ENSMUSG00000020827	misshapen-like kinase 1 (zebrafish) [Source:MGI Symbol%3BAcc:MGI:1355329]	GO:0001952:regulation of cell-matrix adhesion;GO:0022407:regulation of cell-cell adhesion;GO:0030334:regulation of cell migration;GO:0048813:dendrite morphogenesis;GO:0045060:negative thymic T cell selection;GO:0046777:protein autophosphorylation;GO:2000311:regulation of AMPA receptor activity;GO:0007268:chemical synaptic transmission;GO:0046330:positive regulation of JNK cascade;GO:0031532:actin…	GO:0005794:Golgi apparatus;GO:0045211:postsynaptic membrane;GO:0042995:cell projection;GO:0030054:cell junction;GO:0005886:plasma membrane;	GO:0004674:protein serine/threonine kinase activity;GO:0005524:ATP binding;	K04413	;
Iqsec2	1.22	0.65	1.41	0.64	0.3	0.46	1.02932	0.429889	-1.25966	0.00845	0.0346567	Down	ENSMUSG00000041115	IQ motif and Sec7 domain 2 [Source:MGI Symbol%3BAcc:MGI:3528396]	GO:0032012:regulation of ARF protein signal transduction;GO:0030036:actin cytoskeleton organization;	GO:0005737:cytoplasm;GO:0030054:cell junction;GO:0005634:nucleus;	GO:0005543:phospholipid binding;GO:0005086:ARF guanyl-nucleotide exchange factor activity;	K12495	ko04144 Endocytosis;;
Tle6	10.04	10.45	12.09	5.82	2.92	4.77	29.3341	12.2607	-1.25854	0.0021	0.00980022	Down	ENSMUSG00000034758	transducin-like enhancer of split 6 [Source:MGI Symbol%3BAcc:MGI:2149593]	-	-	-	-	-
Sh3bp1	19.46	26.46	27.53	8.87	11.93	10.9	24.5624	10.2936	-1.2547	5e-05	0.000286738	Down	ENSMUSG00000022436	SH3-domain binding protein 1 [Source:MGI Symbol%3BAcc:MGI:104603]	-	-	GO:0017124:SH3 domain binding;	-	-
Scube3	9.53	10.05	8.81	5.63	3.66	2.94	8.86077	3.71741	-1.25313	5e-05	0.000286738	Down	ENSMUSG00000038677	signal peptide%2C CUB domain%2C EGF-like 3 [Source:MGI Symbol%3BAcc:MGI:3045253]	GO:0051260:protein homooligomerization;GO:0051291:protein heterooligomerization;	GO:0005576:extracellular region;GO:0009986:cell surface;	GO:0005509:calcium ion binding;	-	-
Tmem147os	2.41	2.17	1.91	1.41	0.87	0.51	2.43976	1.0237	-1.25295	0.00415	0.0182867	Down	ENSMUSG00000097320	transmembrane protein 147%2C opposite strand [Source:MGI Symbol%3BAcc:MGI:3642392]	-	-	-	-	-
Ddx50	0.91	1.37	1.96	0.49	0.8	0.54	1.51304	0.63495	-1.25273	0.00105	0.00517198	Down	ENSMUSG00000020076	DExD box helicase 50 [Source:MGI Symbol%3BAcc:MGI:2182303]	-	-	-	-	-
Anxa13	1.3	2.4	3.32	1.09	1.24	0.67	2.55082	1.07049	-1.25269	5e-05	0.000286738	Down	ENSMUSG00000055114	annexin A13 [Source:MGI Symbol%3BAcc:MGI:1917037]	-	GO:0005886:plasma membrane;	GO:0005509:calcium ion binding;GO:0005544:calcium-dependent phospholipid binding;	K17099	;
Fam193b	2.23	1.26	4.53	1.52	1.34	0.56	2.52422	1.06031	-1.25136	0.00025	0.00134453	Down	ENSMUSG00000021495	family with sequence similarity 193%2C member B [Source:MGI Symbol%3BAcc:MGI:2385851]	-	-	-	-	-
Srsf11	3.91	5.05	12.99	2.05	4.37	3	7.22901	3.03753	-1.2509	5e-05	0.000286738	Down	ENSMUSG00000055436	serine and arginine-rich splicing factor 11 [Source:MGI Symbol%3BAcc:MGI:1916457]	-	-	-	-	-
Pdhb	90.46	74.43	89.08	35.12	38.64	36.42	91.4879	38.5097	-1.24836	5e-05	0.000286738	Down	ENSMUSG00000021748	pyruvate dehydrogenase (lipoamide) beta [Source:MGI Symbol%3BAcc:MGI:1915513]	GO:0006006:glucose metabolic process;GO:0006099:tricarboxylic acid cycle;GO:0006086:acetyl-CoA biosynthetic process from pyruvate;	GO:0045254:pyruvate dehydrogenase complex;GO:0005739:mitochondrion;	GO:0004739:pyruvate dehydrogenase (acetyl-transferring) activity;	K00162	ko00010 Glycolysis / Gluconeogenesis;ko00020 Citrate cycle (TCA cycle);ko00620 Pyruvate metabolism;ko01100 Metabolic pathways;ko01110 Biosynthesis of secondary metabolites;ko01120 Microbial metabolism in diverse environments;ko01200 Carbon metabolism;ko04066 HIF-1 signaling pathway;ko04922 Glucagon signaling pathway;ko05230 Central carbon metabolism in cancer;;
Prpf38b	2.31	2.79	6.65	1.48	1.87	1.66	4.67689	1.9699	-1.24743	0.0001	0.000561702	Down	ENSMUSG00000027881	PRP38 pre-mRNA processing factor 38 (yeast) domain containing B [Source:MGI Symbol%3BAcc:MGI:1914171]	-	-	-	-	-
Kif3a	22.86	24.96	22.61	10.43	10.49	9.67	23.7666	10.0128	-1.24709	5e-05	0.000286738	Down	ENSMUSG00000018395	kinesin family member 3A [Source:MGI Symbol%3BAcc:MGI:107689]	-	-	-	K10394	ko04340 Hedgehog signaling pathway;;
Mterf2	1.41	1.51	1.82	0.72	0.82	0.52	1.69235	0.71321	-1.24663	0.0007	0.00353655	Down	ENSMUSG00000049038	mitochondrial transcription termination factor 2 [Source:MGI Symbol%3BAcc:MGI:1921488]	GO:0006355:regulation of transcription, DNA-templated;	GO:0005759:mitochondrial matrix;	GO:0044212:transcription regulatory region DNA binding;GO:0042803:protein homodimerization activity;	K15031	;
Tamalin	11.94	8.15	7.98	4.68	3.51	4.04	9.67203	4.08211	-1.2445	5e-05	0.000286738	Down	ENSMUSG00000000531	trafficking regulator and scaffold protein tamalin [Source:MGI Symbol%3BAcc:MGI:1860303]	GO:0006886:intracellular protein transport;GO:0007165:signal transduction;	GO:0005737:cytoplasm;GO:0005641:nuclear envelope lumen;GO:0005886:plasma membrane;	GO:0030306:ADP-ribosylation factor binding;GO:0030165:PDZ domain binding;	-	-
Pdk4	5.87	3.74	2.75	1.68	2.01	1.75	4.04047	1.7061	-1.24382	5e-05	0.000286738	Down	ENSMUSG00000019577	pyruvate dehydrogenase kinase%2C isoenzyme 4 [Source:MGI Symbol%3BAcc:MGI:1351481]	GO:0008286:insulin receptor signaling pathway;GO:0010510:regulation of acetyl-CoA biosynthetic process from pyruvate;GO:0006885:regulation of pH;GO:0006468:protein phosphorylation;GO:0046320:regulation of fatty acid oxidation;GO:0071398:cellular response to fatty acid;GO:0042304:regulation of fatty acid biosynthetic process;GO:0072593:reactive oxygen species metabolic process;GO:2000811:negative …	GO:0005759:mitochondrial matrix;GO:0005743:mitochondrial inner membrane;	GO:0004712:protein serine/threonine/tyrosine kinase activity;GO:0004740:pyruvate dehydrogenase (acetyl-transferring) kinase activity;GO:0004674:protein serine/threonine kinase activity;GO:0005524:ATP binding;	K00898	;
Snhg15	16.98	3.63	6.95	6.12	3.49	2.38	14.2384	6.01382	-1.24344	5e-05	0.000286738	Down	ENSMUSG00000085156	small nucleolar RNA host gene 15 [Source:MGI Symbol%3BAcc:MGI:3650059]	-	-	-	-	-
Hid1	22.83	24.59	25.83	9.44	10.81	11.67	23.8108	10.0604	-1.24293	5e-05	0.000286738	Down	ENSMUSG00000034586	HID1 domain containing [Source:MGI Symbol%3BAcc:MGI:2445087]	GO:0006886:intracellular protein transport;GO:0031001:response to brefeldin A;	GO:0005797:Golgi medial cisterna;GO:0000138:Golgi trans cisterna;GO:0090498:extrinsic component of Golgi membrane;GO:0005881:cytoplasmic microtubule;	-	-	-
Fbf1	2.68	2.98	3.21	1.16	1.22	1.48	2.79139	1.17949	-1.24281	5e-05	0.000286738	Down	ENSMUSG00000020776	Fas (TNFRSF6) binding factor 1 [Source:MGI Symbol%3BAcc:MGI:1922033]	-	-	-	-	-
Gm9908	27.63	13.39	13.02	10.84	6.13	6.31	37.2601	15.7575	-1.24159	5e-05	0.000286738	Down	ENSMUSG00000110409	predicted gene 9908 [Source:MGI Symbol%3BAcc:MGI:3708779]	-	-	-	-	-
Trip6	3.31	5.61	5.76	2.02	2.28	2.04	6.29413	2.66259	-1.24118	0.0002	0.00108925	Down	ENSMUSG00000023348	thyroid hormone receptor interactor 6 [Source:MGI Symbol%3BAcc:MGI:1343458]	-	-	-	-	-
Cacfd1	3.3	2.93	3.12	1.44	1.49	1.14	3.1705	1.34122	-1.24116	5e-05	0.000286738	Down	ENSMUSG00000015488	calcium channel flower domain containing 1 [Source:MGI Symbol%3BAcc:MGI:1924317]	GO:0070588:calcium ion transmembrane transport;GO:0048488:synaptic vesicle endocytosis;	GO:0030285:integral component of synaptic vesicle membrane;	GO:0005262:calcium channel activity;	-	-
Ptpn3	21.37	30.14	27.41	9.32	12.23	12.91	24.5968	10.4063	-1.24102	5e-05	0.000286738	Down	ENSMUSG00000038764	protein tyrosine phosphatase%2C non-receptor type 3 [Source:MGI Symbol%3BAcc:MGI:105307]	-	-	-	K18027	;
Tbc1d30	0.67	0.54	0.56	0.16	0.33	0.29	0.559217	0.236655	-1.24062	5e-05	0.000286738	Down	ENSMUSG00000052302	TBC1 domain family%2C member 30 [Source:MGI Symbol%3BAcc:MGI:1921944]	-	GO:0005622:intracellular;GO:0005886:plasma membrane;	-	-	-
Scamp1	18.93	29.04	24.69	9.75	11.86	10.11	23.1191	9.78919	-1.23982	5e-05	0.000286738	Down	ENSMUSG00000021687	secretory carrier membrane protein 1 [Source:MGI Symbol%3BAcc:MGI:1349480]	GO:0006887:exocytosis;GO:0006897:endocytosis;GO:0015031:protein transport;	GO:0005794:Golgi apparatus;GO:0055038:recycling endosome membrane;GO:0030672:synaptic vesicle membrane;GO:0016021:integral component of membrane;GO:0005802:trans-Golgi network;GO:0042589:zymogen granule membrane;	GO:0019904:protein domain specific binding;	-	-
Gm4294	100.01	4.73	3.76	5.58	2.19	40.09	56.9496	24.1832	-1.23568	5e-05	0.000286738	Down	ENSMUSG00000078377	predicted gene 4294 [Source:MGI Symbol%3BAcc:MGI:3782472]	-	-	-	-	-
Rfesd	1.27	1.59	1.34	0.49	0.55	0.81	1.38702	0.589263	-1.23501	5e-05	0.000286738	Down	ENSMUSG00000043190	Rieske (Fe-S) domain containing [Source:MGI Symbol%3BAcc:MGI:2145198]	GO:0055114:oxidation-reduction process;	-	GO:0051537:2 iron, 2 sulfur cluster binding;GO:0046872:metal ion binding;GO:0016491:oxidoreductase activity;	-	-
Adck5	9.65	10.83	10.98	5.17	3.98	4.56	10.7603	4.57214	-1.23478	5e-05	0.000286738	Down	ENSMUSG00000022550	aarF domain containing kinase 5 [Source:MGI Symbol%3BAcc:MGI:2679274]	-	GO:0005739:mitochondrion;	GO:0016301:kinase activity;	K08869	;
Mknk2	28.55	29.65	30.47	13.65	12.75	12.39	28.9823	12.3188	-1.23432	5e-05	0.000286738	Down	ENSMUSG00000020190	MAP kinase-interacting serine/threonine kinase 2 [Source:MGI Symbol%3BAcc:MGI:894279]	GO:0006468:protein phosphorylation;GO:0006417:regulation of translation;GO:0006915:apoptotic process;GO:0030097:hemopoiesis;GO:0071243:cellular response to arsenic-containing substance;	GO:0016605:PML body;GO:0005737:cytoplasm;	GO:0004674:protein serine/threonine kinase activity;GO:0046872:metal ion binding;GO:0005524:ATP binding;GO:0005515:protein binding;	K04372	ko04010 MAPK signaling pathway;ko04066 HIF-1 signaling pathway;ko04910 Insulin signaling pathway;;
Chtop	8.32	6.1	11.29	2.24	3.84	5.2	8.32322	3.53891	-1.23384	0.00665	0.0279523	Down	ENSMUSG00000001017	chromatin target of PRMT1 [Source:MGI Symbol%3BAcc:MGI:1913761]	GO:0006355:regulation of transcription, DNA-templated;	GO:0005730:nucleolus;GO:0005654:nucleoplasm;	GO:0003723:RNA binding;GO:0005515:protein binding;	-	-
Fam160a1	2.7	3.87	4.14	1.01	1.55	2.13	3.39715	1.44548	-1.23277	0.0001	0.000561702	Down	ENSMUSG00000051000	family with sequence similarity 160%2C member A1 [Source:MGI Symbol%3BAcc:MGI:2444746]	-	-	-	-	-
Tonsl	2.57	4.98	5.24	1.21	2.04	2.35	4.05051	1.72507	-1.23145	0.00165	0.00785734	Down	ENSMUSG00000059323	tonsoku-like%2C DNA repair protein [Source:MGI Symbol%3BAcc:MGI:1919999]	GO:0000724:double-strand break repair via homologous recombination;GO:0031297:replication fork processing;	GO:0005730:nucleolus;GO:0042555:MCM complex;GO:0035101:FACT complex;GO:0005737:cytoplasm;GO:0005662:DNA replication factor A complex;	GO:0042393:histone binding;	K09257	;
Arrb1	9.71	15.17	12.88	4.67	5.61	6.31	11.714	4.99165	-1.23065	5e-05	0.000286738	Down	ENSMUSG00000018909	arrestin%2C beta 1 [Source:MGI Symbol%3BAcc:MGI:99473]	GO:0019233:sensory perception of pain;GO:0050975:sensory perception of touch;GO:0007188:adenylate cyclase-modulating G protein-coupled receptor signaling pathway;GO:0030817:obsolete regulation of cAMP biosynthetic process;GO:0033138:positive regulation of peptidyl-serine phosphorylation;GO:0000187:activation of MAPK activity;GO:0002031:G protein-coupled receptor internalization;GO:0031397:negativ…	GO:0031143:pseudopodium;GO:0014069:postsynaptic density;GO:0005634:nucleus;GO:0005829:cytosol;GO:0016323:basolateral plasma membrane;GO:0045211:postsynaptic membrane;GO:0000785:chromatin;GO:0005905:clathrin-coated pit;	GO:0030331:estrogen receptor binding;GO:0031692:alpha-1B adrenergic receptor binding;GO:0031691:alpha-1A adrenergic receptor binding;GO:0031701:angiotensin receptor binding;GO:0031896:V2 vasopressin receptor binding;GO:0008134:transcription factor binding;GO:0031625:ubiquitin protein ligase binding;GO:0045309:protein phosphorylated amino acid binding;GO:0005096:GTPase activator activity;GO:004302…	K04439	ko04010 MAPK signaling pathway;ko04062 Chemokine signaling pathway;ko04144 Endocytosis;ko04340 Hedgehog signaling pathway;ko04728 Dopaminergic synapse;ko04740 Olfactory transduction;ko04926 Relaxin signaling pathway;ko04928 Parathyroid hormone synthesis, secretion and action;ko04929 GnRH secretion;ko05032 Morphine addiction;;
Slpi	3.16	4	2.17	1.56	0.87	1.65	3.95576	1.68588	-1.23045	5e-05	0.000286738	Down	ENSMUSG00000017002	secretory leukocyte peptidase inhibitor [Source:MGI Symbol%3BAcc:MGI:109297]	GO:0010466:negative regulation of peptidase activity;GO:0045071:negative regulation of viral genome replication;GO:0032091:negative regulation of protein binding;GO:0006508:proteolysis;	GO:0005576:extracellular region;	GO:0008233:peptidase activity;GO:0004867:serine-type endopeptidase inhibitor activity;GO:0019899:enzyme binding;	-	-
Tmprss2	42.65	33.27	36.81	16.93	15.84	16.85	36.8517	15.711	-1.22996	5e-05	0.000286738	Down	ENSMUSG00000000385	transmembrane protease%2C serine 2 [Source:MGI Symbol%3BAcc:MGI:1354381]	GO:0006508:proteolysis;	GO:0005576:extracellular region;GO:0016021:integral component of membrane;GO:0005886:plasma membrane;	GO:0005044:scavenger receptor activity;GO:0004252:serine-type endopeptidase activity;	K09633	ko05164 Influenza A;ko05171 Coronavirus disease - COVID-19;ko05202 Transcriptional misregulation in cancer;ko05215 Prostate cancer;;
Tlk2	0.64	0.42	0.72	0.3	0.21	0.27	0.562088	0.23979	-1.22903	0.00035	0.00184703	Down	ENSMUSG00000020694	tousled-like kinase 2 (Arabidopsis) [Source:MGI Symbol%3BAcc:MGI:1346023]	GO:0007275:multicellular organism development;GO:0006974:cellular response to DNA damage stimulus;GO:0007283:spermatogenesis;GO:0018105:peptidyl-serine phosphorylation;GO:0032435:negative regulation of proteasomal ubiquitin-dependent protein catabolic process;GO:0007059:chromosome segregation;GO:0071480:cellular response to gamma radiation;GO:0030154:cell differentiation;GO:0001672:regulation of …	GO:0005882:intermediate filament;GO:0048471:perinuclear region of cytoplasm;GO:0005634:nucleus;	GO:0004674:protein serine/threonine kinase activity;GO:0005524:ATP binding;	K08864	;
Tmem170b	2.29	2.77	3.05	1	1.4	1.17	2.51212	1.07191	-1.22872	5e-05	0.000286738	Down	ENSMUSG00000087370	transmembrane protein 170B [Source:MGI Symbol%3BAcc:MGI:3647046]	-	GO:0016021:integral component of membrane;	-	-	-
Uaca	4.73	3.05	3.14	1.05	1.62	2.2	3.49798	1.49262	-1.22867	5e-05	0.000286738	Down	ENSMUSG00000034485	uveal autoantigen with coiled-coil domains and ankyrin repeats [Source:MGI Symbol%3BAcc:MGI:1919815]	GO:0050728:negative regulation of inflammatory response;GO:0008631:intrinsic apoptotic signaling pathway in response to oxidative stress;GO:0008630:intrinsic apoptotic signaling pathway in response to DNA damage;GO:0009411:response to UV;GO:0043065:positive regulation of apoptotic process;GO:0043280:positive regulation of cysteine-type endopeptidase activity involved in apoptotic process;GO:00423…	GO:0016020:membrane;GO:0005635:nuclear envelope;GO:0005856:cytoskeleton;GO:0048471:perinuclear region of cytoplasm;GO:0043293:apoptosome;	GO:0005515:protein binding;	-	-
Enpep	7.19	10.89	12.12	3.66	4.76	4.82	9.58474	4.09014	-1.22859	5e-05	0.000286738	Down	ENSMUSG00000028024	glutamyl aminopeptidase [Source:MGI Symbol%3BAcc:MGI:106645]	-	-	-	K11141	ko04614 Renin-angiotensin system;;
Epor	1.41	2.27	2.13	0.38	1.17	1.03	2.02548	0.864739	-1.22793	5e-05	0.000286738	Down	ENSMUSG00000006235	erythropoietin receptor [Source:MGI Symbol%3BAcc:MGI:95408]	GO:0055010:ventricular cardiac muscle tissue morphogenesis;GO:0007204:positive regulation of cytosolic calcium ion concentration;GO:0060979:vasculogenesis involved in coronary vascular morphogenesis;GO:0046697:decidualization;GO:0007420:brain development;GO:0019048:modulation by virus of host morphology or physiology;GO:0009790:embryo development;GO:0061032:visceral serous pericardium development…	GO:0016021:integral component of membrane;GO:0005576:extracellular region;GO:0005886:plasma membrane;	GO:0042802:identical protein binding;GO:0004900:erythropoietin receptor activity;	K05079	ko04060 Cytokine-cytokine receptor interaction;ko04151 PI3K-Akt signaling pathway;ko04630 JAK-STAT signaling pathway;ko04640 Hematopoietic cell lineage;ko05200 Pathways in cancer;;
Narf	11.48	13.7	14.63	5.1	6.78	5.66	12.6392	5.39917	-1.2271	5e-05	0.000286738	Down	ENSMUSG00000000056	nuclear prelamin A recognition factor [Source:MGI Symbol%3BAcc:MGI:1914858]	GO:0016567:protein ubiquitination;GO:0043523:regulation of neuron apoptotic process;	GO:0005638:lamin filament;GO:0005737:cytoplasm;	GO:0005521:lamin binding;GO:0008270:zinc ion binding;GO:0004842:ubiquitin-protein transferase activity;GO:0017022:myosin binding;	-	-
Ndufa3	4.46	1.93	2.56	1.31	0.92	1.7	3.99201	1.70664	-1.22595	0.00965	0.0390358	Down	ENSMUSG00000035674	NADH:ubiquinone oxidoreductase subunit A3 [Source:MGI Symbol%3BAcc:MGI:1913341]	-	-	-	-	-
Gas6	53.06	91.71	90.26	33.54	32.05	37.68	77.8241	33.3971	-1.22049	5e-05	0.000286738	Down	ENSMUSG00000031451	growth arrest specific 6 [Source:MGI Symbol%3BAcc:MGI:95660]	GO:0048146:positive regulation of fibroblast proliferation;GO:0040008:regulation of growth;GO:0009267:cellular response to starvation;GO:0035754:B cell chemotaxis;GO:0031589:cell-substrate adhesion;GO:0019064:fusion of virus membrane with host plasma membrane;GO:0019079:viral genome replication;GO:0050711:negative regulation of interleukin-1 secretion;GO:0035690:cellular response to drug;GO:00320…	GO:0005737:cytoplasm;GO:0005615:extracellular space;	GO:0008083:growth factor activity;GO:0030296:protein tyrosine kinase activator activity;GO:0060090:molecular adaptor activity;GO:0030971:receptor tyrosine kinase binding;GO:0005245:voltage-gated calcium channel activity;GO:0043027:cysteine-type endopeptidase inhibitor activity involved in apoptotic process;GO:0005509:calcium ion binding;GO:0048018:receptor ligand activity;GO:0001786:phosphatidyls…	K05464	ko01521 EGFR tyrosine kinase inhibitor resistance;;
Sema4g	10.49	15.27	15.14	3.56	5.12	9.44	12.9438	5.55823	-1.21956	0.0015	0.00718282	Down	ENSMUSG00000025207	sema domain%2C immunoglobulin domain (Ig)%2C transmembrane domain (TM) and short cytoplasmic domain%2C (semaphorin) 4G [Source:MGI Symbol%3BAcc:MGI:1347047]	GO:0030154:cell differentiation;GO:0007399:nervous system development;	GO:0016021:integral component of membrane;GO:0005886:plasma membrane;	-	K06521	ko04360 Axon guidance;;
Septin9	4.88	18.61	11.47	4.81	4.31	6.27	11.154	4.79589	-1.21769	0.009	0.0366875	Down	ENSMUSG00000059248	septin 9 [Source:MGI Symbol%3BAcc:MGI:1858222]	GO:0051291:protein heterooligomerization;GO:0007049:cell cycle;GO:0051301:cell division;	GO:0001725:stress fiber;GO:0048471:perinuclear region of cytoplasm;GO:0005874:microtubule;	GO:0005525:GTP binding;	K16938	ko05100 Bacterial invasion of epithelial cells;ko05131 Shigellosis;;
Trim12c	1.25	0.72	1.6	0.4	0.48	0.7	1.14462	0.492268	-1.21736	5e-05	0.000286738	Down	ENSMUSG00000057143	tripartite motif-containing 12C [Source:MGI Symbol%3BAcc:MGI:4821183]	GO:0070206:protein trimerization;GO:0070534:protein K63-linked ubiquitination;GO:0031664:regulation of lipopolysaccharide-mediated signaling pathway;GO:0043123:positive regulation of I-kappaB kinase/NF-kappaB signaling;GO:0002221:pattern recognition receptor signaling pathway;GO:0051092:positive regulation of NF-kappaB transcription factor activity;GO:0043410:positive regulation of MAPK cascade;	GO:0005794:Golgi apparatus;GO:0005730:nucleolus;GO:0000932:P-body;	GO:0008270:zinc ion binding;GO:0008329:signaling pattern recognition receptor activity;GO:0004842:ubiquitin-protein transferase activity;GO:0042803:protein homodimerization activity;	K10648	ko05170 Human immunodeficiency virus 1 infection;;
Epb41	2.72	7.44	5.91	1.6	2.33	3.18	5.07158	2.18182	-1.2169	5e-05	0.000286738	Down	ENSMUSG00000028906	erythrocyte membrane protein band 4.1 [Source:MGI Symbol%3BAcc:MGI:95401]	GO:0008360:regulation of cell shape;GO:0032092:positive regulation of protein binding;GO:0030866:cortical actin cytoskeleton organization;	GO:0019898:extrinsic component of membrane;GO:0030863:cortical cytoskeleton;GO:0015629:actin cytoskeleton;GO:0005634:nucleus;	GO:0005516:calmodulin binding;GO:0005545:1-phosphatidylinositol binding;GO:0003779:actin binding;GO:0005198:structural molecule activity;GO:0030507:spectrin binding;	K06107	;
Clip1	10.4	20.41	16.06	4.52	10.28	6.14	14.6675	6.31897	-1.21486	5e-05	0.000286738	Down	ENSMUSG00000049550	CAP-GLY domain containing linker protein 1 [Source:MGI Symbol%3BAcc:MGI:1928401]	GO:0006810:transport;GO:0001578:microtubule bundle formation;GO:0031116:positive regulation of microtubule polymerization;	GO:0005813:centrosome;GO:0031410:cytoplasmic vesicle;GO:0005881:cytoplasmic microtubule;GO:0042995:cell projection;GO:0035371:microtubule plus-end;GO:0005882:intermediate filament;GO:0016020:membrane;	GO:0008270:zinc ion binding;GO:0003676:nucleic acid binding;GO:0051010:microtubule plus-end binding;	K10421	ko04150 mTOR signaling pathway;;
Atp8b1	0.4	1.09	1.1	0.24	0.5	0.41	0.79967	0.344546	-1.21471	5e-05	0.000286738	Down	ENSMUSG00000039529	ATPase%2C class I%2C type 8B%2C member 1 [Source:MGI Symbol%3BAcc:MGI:1859665]	GO:0015914:phospholipid transport;GO:0045892:negative regulation of transcription, DNA-templated;GO:0008206:bile acid metabolic process;GO:0006812:cation transport;	GO:0031526:brush border membrane;GO:0016021:integral component of membrane;GO:0005783:endoplasmic reticulum;GO:0016324:apical plasma membrane;	GO:0019829:cation-transporting ATPase activity;GO:0000287:magnesium ion binding;GO:0004012:phospholipid-translocating ATPase activity;GO:0005524:ATP binding;	K01530	;
Lamp2	48.61	59.35	59.74	22.18	26.35	25.9	58.5667	25.248	-1.21391	5e-05	0.000286738	Down	ENSMUSG00000016534	lysosomal-associated membrane protein 2 [Source:MGI Symbol%3BAcc:MGI:96748]	-	GO:0005886:plasma membrane;GO:0031902:late endosome membrane;GO:0005765:lysosomal membrane;GO:0016021:integral component of membrane;GO:0031088:platelet dense granule membrane;GO:0030670:phagocytic vesicle membrane;	-	K06528	ko04140 Autophagy - animal;ko04142 Lysosome;ko04145 Phagosome;ko05152 Tuberculosis;;
Psmd4	207.23	155.51	161.75	81.31	76.24	75.95	194.872	84.0908	-1.21251	5e-05	0.000286738	Down	ENSMUSG00000005625	proteasome (prosome%2C macropain) 26S subunit%2C non-ATPase%2C 4 [Source:MGI Symbol%3BAcc:MGI:1201670]	-	GO:0022624:proteasome accessory complex;GO:0005737:cytoplasm;	-	K03029	ko03050 Proteasome;ko05010 Alzheimer disease;ko05012 Parkinson disease;ko05014 Amyotrophic lateral sclerosis;ko05016 Huntington disease;ko05017 Spinocerebellar ataxia;ko05020 Prion disease;ko05022 Pathways of neurodegeneration - multiple diseases;ko05169 Epstein-Barr virus infection;;
Ankrd54	17.14	14.5	15.23	5.52	7.66	7.78	16.2478	7.01154	-1.21244	5e-05	0.000286738	Down	ENSMUSG00000033055	ankyrin repeat domain 54 [Source:MGI Symbol%3BAcc:MGI:2444209]	GO:0045859:regulation of protein kinase activity;GO:0007049:cell cycle;GO:0006913:nucleocytoplasmic transport;GO:0045648:positive regulation of erythrocyte differentiation;	GO:0030496:midbody;GO:0005737:cytoplasm;GO:0005634:nucleus;	GO:0019887:protein kinase regulator activity;	-	-
Gm9824	99.9	47.24	57.2	31.63	26.47	32.26	112.049	48.3697	-1.21196	5e-05	0.000286738	Down	ENSMUSG00000095478	predicted pseudogene 9824 [Source:MGI Symbol%3BAcc:MGI:3641964]	-	-	-	-	-
Cpne8	4.42	3.88	2.89	1.35	2.3	1.36	5.29316	2.28521	-1.2118	0.0051	0.0220626	Down	ENSMUSG00000052560	copine VIII [Source:MGI Symbol%3BAcc:MGI:1914121]	-	-	-	-	-
Lrrc14	5.4	3.8	4.96	2.88	1.66	1.72	4.95421	2.14106	-1.21033	5e-05	0.000286738	Down	ENSMUSG00000033728	leucine rich repeat containing 14 [Source:MGI Symbol%3BAcc:MGI:2445060]	-	-	-	-	-
Albfm1	3.23	1.93	2	1.32	0.81	1.06	2.42811	1.04986	-1.20963	5e-05	0.000286738	Down	ENSMUSG00000070690	albumin superfamily member 1 [Source:MGI Symbol%3BAcc:MGI:1923342]	GO:0006810:transport;	GO:0005615:extracellular space;	-	-	-
Trafd1	7	7.52	9.82	2.4	3.52	4.93	8.08593	3.50005	-1.20804	0.00015	0.000827116	Down	ENSMUSG00000042726	TRAF type zinc finger domain containing 1 [Source:MGI Symbol%3BAcc:MGI:1923551]	GO:0045824:negative regulation of innate immune response;	GO:0005622:intracellular;	GO:0008270:zinc ion binding;GO:0005515:protein binding;	-	-
Tmem17	0.82	0.82	0.91	0.32	0.34	0.49	0.913055	0.395245	-1.20795	0.0014	0.00674474	Down	ENSMUSG00000049904	transmembrane protein 17 [Source:MGI Symbol%3BAcc:MGI:2144205]	GO:0007224:smoothened signaling pathway;	GO:0060170:ciliary membrane;GO:0036038:MKS complex;	GO:0005515:protein binding;	K19384	;
Ccnl2	4.91	3.32	10.04	2.76	3.11	2.2	5.76128	2.49441	-1.20769	5e-05	0.000286738	Down	ENSMUSG00000029068	cyclin L2 [Source:MGI Symbol%3BAcc:MGI:1927119]	-	-	-	-	-
Slc16a10	22.76	39.64	37.57	11.3	15.8	17.52	31.3036	13.5645	-1.20649	5e-05	0.000286738	Down	ENSMUSG00000019838	solute carrier family 16 (monocarboxylic acid transporters)%2C member 10 [Source:MGI Symbol%3BAcc:MGI:1919722]	GO:0055085:transmembrane transport;	GO:0016021:integral component of membrane;GO:0005886:plasma membrane;	-	K08187	ko04919 Thyroid hormone signaling pathway;ko04974 Protein digestion and absorption;;
Zfp647	0.89	1.05	1.13	0.68	0.34	0.34	1.03838	0.450046	-1.20618	0.00065	0.00329889	Down	ENSMUSG00000054967	zinc finger protein 647 [Source:MGI Symbol%3BAcc:MGI:3052806]	GO:0006355:regulation of transcription, DNA-templated;	GO:0005634:nucleus;	GO:0003677:DNA binding;GO:0008270:zinc ion binding;	K09228	ko05168 Herpes simplex virus 1 infection;;
Rps12	23.32	12.88	21.69	9.04	9.18	7.26	36.9659	16.0229	-1.20606	5e-05	0.000286738	Down	ENSMUSG00000061983	ribosomal protein S12 [Source:MGI Symbol%3BAcc:MGI:98105]	GO:0006413:translational initiation;GO:0019083:viral transcription;GO:0006414:translational elongation;GO:0006415:translational termination;GO:0006614:SRP-dependent cotranslational protein targeting to membrane;GO:0000184:nuclear-transcribed mRNA catabolic process, nonsense-mediated decay;	GO:0022627:cytosolic small ribosomal subunit;	GO:0003735:structural constituent of ribosome;	K02951	ko03010 Ribosome;ko05171 Coronavirus disease - COVID-19;;
Ephx1	5.21	3.27	4.54	3.57	1.05	1.12	4.59986	1.99458	-1.2055	0.0119	0.046816	Down	ENSMUSG00000038776	epoxide hydrolase 1%2C microsomal [Source:MGI Symbol%3BAcc:MGI:95405]	GO:0014070:response to organic cyclic compound;GO:0019439:aromatic compound catabolic process;GO:0009636:response to toxic substance;	GO:0016021:integral component of membrane;GO:0005783:endoplasmic reticulum;	GO:0019899:enzyme binding;GO:0033961:cis-stilbene-oxide hydrolase activity;GO:0004301:epoxide hydrolase activity;	K01253	ko00980 Metabolism of xenobiotics by cytochrome P450;ko04976 Bile secretion;ko05204 Chemical carcinogenesis;;
Sh2b2	2.22	2.08	2.65	1.01	0.95	1.14	2.28343	0.990326	-1.20523	5e-05	0.000286738	Down	ENSMUSG00000005057	SH2B adaptor protein 2 [Source:MGI Symbol%3BAcc:MGI:1345171]	GO:0046325:negative regulation of glucose import;GO:0008286:insulin receptor signaling pathway;GO:0046578:regulation of Ras protein signal transduction;GO:0050873:brown fat cell differentiation;GO:0046425:regulation of JAK-STAT cascade;GO:0050851:antigen receptor-mediated signaling pathway;GO:0019221:cytokine-mediated signaling pathway;GO:0030036:actin cytoskeleton organization;GO:0001922:B-1 B c…	GO:0005884:actin filament;GO:0005737:cytoplasm;GO:0001726:ruffle;GO:0001725:stress fiber;GO:0005886:plasma membrane;	GO:0004871:obsolete signal transducer activity;GO:0005068:transmembrane receptor protein tyrosine kinase adaptor activity;GO:0008269:JAK pathway signal transduction adaptor activity;GO:0005543:phospholipid binding;GO:0005070:SH3/SH2 adaptor activity;	K07193	ko04722 Neurotrophin signaling pathway;ko04910 Insulin signaling pathway;;
Mapre3	14.77	12.04	13.88	7.29	5.68	5.17	13.969	6.05936	-1.205	5e-05	0.000286738	Down	ENSMUSG00000029166	microtubule-associated protein%2C RP/EB family%2C member 3 [Source:MGI Symbol%3BAcc:MGI:2140967]	GO:0051301:cell division;GO:0045893:positive regulation of transcription, DNA-templated;	GO:0030496:midbody;GO:0005881:cytoplasmic microtubule;GO:0048471:perinuclear region of cytoplasm;	GO:0008017:microtubule binding;	K10436	;
Ift27	28.82	15.85	18.75	11.12	7.21	9.98	25.4912	11.0667	-1.20378	5e-05	0.000286738	Down	ENSMUSG00000016637	intraflagellar transport 27 [Source:MGI Symbol%3BAcc:MGI:1914292]	GO:0007264:small GTPase mediated signal transduction;	-	GO:0005525:GTP binding;	K07934	;
Ugt2b34	2.09	2.33	2.55	0.91	1.03	1.17	2.21568	0.962445	-1.20297	5e-05	0.000286738	Down	ENSMUSG00000029260	UDP glucuronosyltransferase 2 family%2C polypeptide B34 [Source:MGI Symbol%3BAcc:MGI:2140962]	GO:0008152:metabolic process;	-	GO:0016758:transferase activity, transferring hexosyl groups;	K00699	ko00040 Pentose and glucuronate interconversions;ko00053 Ascorbate and aldarate metabolism;ko00140 Steroid hormone biosynthesis;ko00830 Retinol metabolism;ko00860 Porphyrin and chlorophyll metabolism;ko00980 Metabolism of xenobiotics by cytochrome P450;ko00982 Drug metabolism - cytochrome P450;ko00983 Drug metabolism - other enzymes;ko01100 Metabolic pathways;ko01110 Biosynthesis of secondary met…
Gbp2	3.13	1.87	2.15	1.34	0.67	1.19	2.40038	1.04273	-1.2029	5e-05	0.000286738	Down	ENSMUSG00000028270	guanylate binding protein 2 [Source:MGI Symbol%3BAcc:MGI:102772]	GO:0042832:defense response to protozoan;GO:0071346:cellular response to interferon-gamma;GO:0035458:cellular response to interferon-beta;GO:0071222:cellular response to lipopolysaccharide;GO:0050830:defense response to Gram-positive bacterium;	GO:0000139:Golgi membrane;GO:0031410:cytoplasmic vesicle;GO:0020005:symbiont-containing vacuole membrane;GO:0005634:nucleus;	GO:0003924:GTPase activity;GO:0005525:GTP binding;	-	-
Slc48a1	135.17	112.75	115.21	62.1	47.63	52.93	121.328	52.7783	-1.2009	5e-05	0.000286738	Down	ENSMUSG00000081534	solute carrier family 48 (heme transporter)%2C member 1 [Source:MGI Symbol%3BAcc:MGI:1914989]	GO:0015886:heme transport;	GO:0005764:lysosome;GO:0016021:integral component of membrane;GO:0005768:endosome;	GO:0015232:heme transporter activity;	K15380	;
Btbd2	2.05	1.43	2.04	0.69	1.11	0.69	1.80687	0.786065	-1.20077	0.0001	0.000561702	Down	ENSMUSG00000003344	BTB (POZ) domain containing 2 [Source:MGI Symbol%3BAcc:MGI:1933831]	-	-	-	K10477	;
Fkbp15	0.59	0.86	0.82	0.4	0.35	0.26	0.716062	0.311639	-1.20021	0.00145	0.00696444	Down	ENSMUSG00000066151	FK506 binding protein 15 [Source:MGI Symbol%3BAcc:MGI:2444782]	GO:0006457:protein folding;GO:0006897:endocytosis;GO:0010923:negative regulation of phosphatase activity;	GO:0030424:axon;GO:0005768:endosome;GO:0030426:growth cone;GO:0005884:actin filament;	GO:0003755:peptidyl-prolyl cis-trans isomerase activity;GO:0003779:actin binding;	K17478	;
Adgrg1	27.34	22.39	23.87	10.06	10.89	12.19	23.8206	10.3671	-1.2002	5e-05	0.000286738	Down	ENSMUSG00000031785	adhesion G protein-coupled receptor G1 [Source:MGI Symbol%3BAcc:MGI:1340051]	-	-	-	K08450	;
Gclm	15.1	15.58	15.28	6.72	7.11	6.84	14.4492	6.29542	-1.19861	5e-05	0.000286738	Down	ENSMUSG00000028124	glutamate-cysteine ligase%2C modifier subunit [Source:MGI Symbol%3BAcc:MGI:104995]	GO:0006979:response to oxidative stress;GO:0051900:regulation of mitochondrial depolarization;GO:0006750:glutathione biosynthetic process;GO:0051409:response to nitrosative stress;GO:0006536:glutamate metabolic process;GO:0043524:negative regulation of neuron apoptotic process;GO:0042493:response to drug;GO:0050880:regulation of blood vessel size;GO:0006534:cysteine metabolic process;GO:0035229:p…	GO:0017109:glutamate-cysteine ligase complex;	GO:0035226:glutamate-cysteine ligase catalytic subunit binding;GO:0004357:glutamate-cysteine ligase activity;GO:0046982:protein heterodimerization activity;	K11205	ko00270 Cysteine and methionine metabolism;ko00480 Glutathione metabolism;ko01100 Metabolic pathways;ko01240 Biosynthesis of cofactors;ko04216 Ferroptosis;;
Zfp956	4.22	3.82	2.86	1.48	1.87	1.59	3.62138	1.57818	-1.19828	5e-05	0.000286738	Down	ENSMUSG00000045466	zinc finger protein 956 [Source:MGI Symbol%3BAcc:MGI:2141515]	-	-	GO:0046872:metal ion binding;	K09228	ko05168 Herpes simplex virus 1 infection;;
Spry1	26.55	16.64	21.47	13.58	11.09	4.37	21.6711	9.4533	-1.19688	0.0028	0.0127275	Down	ENSMUSG00000037211	sprouty RTK signaling antagonist 1 [Source:MGI Symbol%3BAcc:MGI:1345139]	GO:0001656:metanephros development;GO:0051387:negative regulation of neurotrophin TRK receptor signaling pathway;GO:0001657:ureteric bud development;GO:0070373:negative regulation of ERK1 and ERK2 cascade;GO:0043407:negative regulation of MAP kinase activity;GO:0046580:negative regulation of Ras protein signal transduction;GO:0008285:negative regulation of cell proliferation;GO:0001759:organ indu…	-	GO:0005515:protein binding;	K04704	;
Ada	4.34	4.09	3.3	1.48	1.73	2.09	4.15395	1.81271	-1.19634	5e-05	0.000286738	Down	ENSMUSG00000017697	adenosine deaminase [Source:MGI Symbol%3BAcc:MGI:87916]	GO:0060169:negative regulation of adenosine receptor signaling pathway;GO:0050862:positive regulation of T cell receptor signaling pathway;GO:0050728:negative regulation of inflammatory response;GO:0033089:positive regulation of T cell differentiation in thymus;GO:0006154:adenosine catabolic process;GO:0046061:dATP catabolic process;GO:0070256:negative regulation of mucus secretion;GO:0002636:pos…	GO:0031410:cytoplasmic vesicle;GO:0005764:lysosome;GO:0005829:cytosol;GO:0005615:extracellular space;GO:0032839:dendrite cytoplasm;GO:0030054:cell junction;GO:0009897:external side of plasma membrane;GO:0043025:neuronal cell body;	GO:0004000:adenosine deaminase activity;GO:0008270:zinc ion binding;GO:0001883:purine nucleoside binding;	K01488	ko00230 Purine metabolism;ko01100 Metabolic pathways;ko05340 Primary immunodeficiency;;
Dcxr	5.89	5.41	2.88	1.73	2.33	2.38	5.943	2.59483	-1.19555	0.00525	0.0226562	Down	ENSMUSG00000039450	dicarbonyl L-xylulose reductase [Source:MGI Symbol%3BAcc:MGI:1915130]	-	-	-	-	-
Ppp1r13l	12.58	10.19	8.95	3.67	4.95	5.78	10.4041	4.54371	-1.1952	5e-05	0.000286738	Down	ENSMUSG00000040734	protein phosphatase 1%2C regulatory subunit 13 like [Source:MGI Symbol%3BAcc:MGI:3525053]	-	-	-	-	-
Tff2	1038.78	727.7	735.41	541.72	295.82	279.33	1326.37	580.187	-1.19289	5e-05	0.000286738	Down	ENSMUSG00000024028	trefoil factor 2 (spasmolytic protein 1) [Source:MGI Symbol%3BAcc:MGI:1306805]	GO:0060455:negative regulation of gastric acid secretion;GO:0043031:negative regulation of macrophage activation;GO:0070374:positive regulation of ERK1 and ERK2 cascade;GO:0030334:regulation of cell migration;GO:0070098:chemokine-mediated signaling pathway;GO:0008284:positive regulation of cell proliferation;GO:0019722:calcium-mediated signaling;GO:0050728:negative regulation of inflammatory resp…	GO:0005615:extracellular space;	GO:0031723:CXCR4 chemokine receptor binding;GO:0005198:structural molecule activity;GO:0008083:growth factor activity;	-	-
Tcim	25.52	24.1	30.32	10.45	13.06	12.51	27.8224	12.1704	-1.19287	5e-05	0.000286738	Down	ENSMUSG00000056313	transcriptional and immune response regulator [Source:MGI Symbol%3BAcc:MGI:1916318]	GO:0006915:apoptotic process;	-	-	-	-
Dpf1	1.29	1.22	0.59	0.34	0.63	0.45	1.11583	0.489388	-1.18907	0.0125	0.0488254	Down	ENSMUSG00000030584	D4%2C zinc and double PHD fingers family 1 [Source:MGI Symbol%3BAcc:MGI:1352748]	-	-	-	K13196	;
Ankrd11	0.42	0.68	0.93	0.17	0.4	0.35	0.642258	0.281975	-1.18758	0.0126	0.0491459	Down	ENSMUSG00000035569	ankyrin repeat domain 11 [Source:MGI Symbol%3BAcc:MGI:1924337]	-	-	-	-	-
Nfya	3.98	2.8	2.61	1.16	1.92	1.23	3.04748	1.33847	-1.18703	5e-05	0.000286738	Down	ENSMUSG00000023994	nuclear transcription factor-Y alpha [Source:MGI Symbol%3BAcc:MGI:97316]	GO:0045944:positive regulation of transcription by RNA polymerase II;	GO:0016602:CCAAT-binding factor complex;	GO:0003677:DNA binding;GO:0005515:protein binding;GO:0003700:DNA-binding transcription factor activity;	K08064	ko04612 Antigen processing and presentation;ko05017 Spinocerebellar ataxia;ko05152 Tuberculosis;;
Khk	4.08	3.54	2.58	2.39	1.11	1.09	4.0117	1.76216	-1.18687	5e-05	0.000286738	Down	ENSMUSG00000029162	ketohexokinase [Source:MGI Symbol%3BAcc:MGI:1096353]	-	-	-	K00846	ko00051 Fructose and mannose metabolism;ko01100 Metabolic pathways;ko01120 Microbial metabolism in diverse environments;;
Ero1b	1.08	1.08	1.58	0.63	0.46	0.59	1.18846	0.522077	-1.18676	5e-05	0.000286738	Down	ENSMUSG00000057069	endoplasmic reticulum oxidoreductase 1 beta [Source:MGI Symbol%3BAcc:MGI:1914725]	-	-	-	K10976	ko04141 Protein processing in endoplasmic reticulum;;
Gm43668	0.74	0.48	0.89	0.37	0.23	0.35	0.662521	0.291272	-1.1856	5e-05	0.000286738	Down	ENSMUSG00000105176	predicted gene 43668 [Source:MGI Symbol%3BAcc:MGI:5663805]	-	-	-	-	-
Grb14	26.69	33.08	35.11	13.66	13.21	15.95	32.5108	14.2958	-1.18533	5e-05	0.000286738	Down	ENSMUSG00000026888	growth factor receptor bound protein 14 [Source:MGI Symbol%3BAcc:MGI:1355324]	GO:0035556:intracellular signal transduction;GO:0046627:negative regulation of insulin receptor signaling pathway;	GO:0000139:Golgi membrane;GO:0010008:endosome membrane;GO:0005886:plasma membrane;	GO:0005070:SH3/SH2 adaptor activity;GO:0005543:phospholipid binding;GO:0051219:phosphoprotein binding;	-	-
Mark3	2.35	2.69	3.06	0.7	1.98	1.02	2.621	1.15269	-1.18511	0.006	0.0254799	Down	ENSMUSG00000007411	MAP/microtubule affinity regulating kinase 3 [Source:MGI Symbol%3BAcc:MGI:1341865]	GO:0006468:protein phosphorylation;	GO:0005886:plasma membrane;	GO:0005524:ATP binding;GO:0004674:protein serine/threonine kinase activity;	K08798	;
Des	13.09	7.77	8.12	4.72	4.28	4.22	9.55649	4.20763	-1.18347	5e-05	0.000286738	Down	ENSMUSG00000026208	desmin [Source:MGI Symbol%3BAcc:MGI:94885]	GO:0007517:muscle organ development;	GO:0030018:Z disc;GO:0005921:gap junction;GO:0031594:neuromuscular junction;GO:0042383:sarcolemma;GO:0005916:fascia adherens;GO:0045098:type III intermediate filament;	GO:0005200:structural constituent of cytoskeleton;GO:0008092:cytoskeletal protein binding;	K07610	ko05410 Hypertrophic cardiomyopathy;ko05412 Arrhythmogenic right ventricular cardiomyopathy;ko05414 Dilated cardiomyopathy;;
Magi3	14.7	11.12	11.56	5.67	5.84	5.55	11.7054	5.15957	-1.18185	5e-05	0.000286738	Down	ENSMUSG00000052539	membrane associated guanylate kinase%2C WW and PDZ domain containing 3 [Source:MGI Symbol%3BAcc:MGI:1923484]	GO:0043507:positive regulation of JUN kinase activity;	GO:0005923:bicellular tight junction;GO:0005634:nucleus;GO:0005886:plasma membrane;	GO:0005109:frizzled binding;GO:0005524:ATP binding;GO:0016301:kinase activity;	K06112	ko04015 Rap1 signaling pathway;;
Klhdc8a	2.12	0.92	0.95	0.76	0.59	0.48	1.28989	0.568586	-1.1818	5e-05	0.000286738	Down	ENSMUSG00000042115	kelch domain containing 8A [Source:MGI Symbol%3BAcc:MGI:2442630]	-	-	-	-	-
Pdk2	13.76	8.53	8.41	4.7	4.6	4.75	10.4537	4.60916	-1.18144	5e-05	0.000286738	Down	ENSMUSG00000038967	pyruvate dehydrogenase kinase%2C isoenzyme 2 [Source:MGI Symbol%3BAcc:MGI:1343087]	GO:0018105:peptidyl-serine phosphorylation;GO:0034614:cellular response to reactive oxygen species;GO:0072332:intrinsic apoptotic signaling pathway by p53 class mediator;GO:0006006:glucose metabolic process;	GO:0005739:mitochondrion;GO:0045254:pyruvate dehydrogenase complex;	GO:0004674:protein serine/threonine kinase activity;GO:0005524:ATP binding;GO:0004740:pyruvate dehydrogenase (acetyl-transferring) kinase activity;GO:0046982:protein heterodimerization activity;GO:0042803:protein homodimerization activity;	K00898	;
Pcdhgc5	4.88	6.85	5.94	1.38	3.39	3.34	5.59035	2.4655	-1.18106	0.00055	0.00282375	Down	ENSMUSG00000102543	protocadherin gamma subfamily C%2C 5 [Source:MGI Symbol%3BAcc:MGI:1935205]	-	GO:0016020:membrane;	-	K16497	;
Tchp	3.59	3.62	3.23	1.38	1.76	1.62	3.44068	1.51743	-1.18106	5e-05	0.000286738	Down	ENSMUSG00000002486	trichoplein%2C keratin filament binding [Source:MGI Symbol%3BAcc:MGI:1925082]	-	GO:0044444:cytoplasmic part;GO:0044430:cytoskeletal part;GO:0016020:membrane;GO:0071944:cell periphery;	-	K16811	;
Tnni1	3.02	1.55	1.9	1.29	0.97	0.68	2.58005	1.13873	-1.17997	0.00065	0.00329889	Down	ENSMUSG00000026418	troponin I%2C skeletal%2C slow 1 [Source:MGI Symbol%3BAcc:MGI:105073]	-	-	-	K10371	;
Zkscan8	2.3	3.09	2.7	0.78	1.4	1.52	2.49494	1.10119	-1.17994	5e-05	0.000286738	Down	ENSMUSG00000063894	zinc finger with KRAB and SCAN domains 8 [Source:MGI Symbol%3BAcc:MGI:1913815]	GO:0016032:viral process;GO:0006351:transcription, DNA-templated;	GO:0005737:cytoplasm;GO:0005730:nucleolus;	GO:0003700:DNA-binding transcription factor activity;GO:0003676:nucleic acid binding;GO:0008270:zinc ion binding;	K09229	;
Cd300lb	2.28	3.4	2.87	0.71	0.9	2.28	2.80565	1.23906	-1.17909	0.01025	0.0411312	Down	ENSMUSG00000063193	CD300 molecule like family member B [Source:MGI Symbol%3BAcc:MGI:2685099]	-	GO:0005886:plasma membrane;GO:0016021:integral component of membrane;	-	-	-
Gm5500	1.61	1.89	2.73	0.68	0.95	1.18	2.55912	1.13061	-1.17855	0.00025	0.00134453	Down	ENSMUSG00000117484	predicted pseudogene 5500 [Source:MGI Symbol%3BAcc:MGI:3647082]	-	-	-	-	-
Maf	2.64	2.97	3.72	1.52	1.37	1.34	3.024	1.3371	-1.17734	5e-05	0.000286738	Down	ENSMUSG00000055435	avian musculoaponeurotic fibrosarcoma oncogene homolog [Source:MGI Symbol%3BAcc:MGI:96909]	GO:0045944:positive regulation of transcription by RNA polymerase II;GO:0032330:regulation of chondrocyte differentiation;GO:0000122:negative regulation of transcription by RNA polymerase II;GO:0048839:inner ear development;GO:0048468:cell development;GO:0070306:lens fiber cell differentiation;GO:0001816:cytokine production;	GO:0005737:cytoplasm;GO:0005634:nucleus;	GO:0003690:double-stranded DNA binding;GO:0000981:DNA-binding transcription factor activity, RNA polymerase II-specific;GO:0043565:sequence-specific DNA binding;GO:0046982:protein heterodimerization activity;GO:0042803:protein homodimerization activity;	K09035	ko04658 Th1 and Th2 cell differentiation;ko05202 Transcriptional misregulation in cancer;ko05321 Inflammatory bowel disease;;
Habp2	3.52	10.3	7.98	3.06	3.75	3.04	9.38137	4.14909	-1.177	0.00015	0.000827116	Down	ENSMUSG00000025075	hyaluronic acid binding protein 2 [Source:MGI Symbol%3BAcc:MGI:1196378]	-	-	-	-	-
Ngrn	2.36	1.1	4.4	1.15	1.33	1.07	2.73698	1.21113	-1.17623	0.0097	0.0392117	Down	ENSMUSG00000047084	neugrin%2C neurite outgrowth associated [Source:MGI Symbol%3BAcc:MGI:1933212]	-	-	-	-	-
Ppp1r3c	20.12	29.55	31.59	11.74	13.39	11.81	26.7329	11.8348	-1.17558	5e-05	0.000286738	Down	ENSMUSG00000067279	protein phosphatase 1%2C regulatory subunit 3C [Source:MGI Symbol%3BAcc:MGI:1858229]	GO:0005979:regulation of glycogen biosynthetic process;GO:0005981:regulation of glycogen catabolic process;GO:0006605:protein targeting;	GO:0043231:intracellular membrane-bounded organelle;GO:0042587:glycogen granule;	GO:0019903:protein phosphatase binding;GO:0004721:phosphoprotein phosphatase activity;	K07189	ko04910 Insulin signaling pathway;ko04931 Insulin resistance;;
Bex2	12.14	18.21	17.73	7.45	6.15	8.12	19.9378	8.83086	-1.17488	5e-05	0.000286738	Down	ENSMUSG00000042750	brain expressed X-linked 2 [Source:MGI Symbol%3BAcc:MGI:1338017]	GO:0042981:regulation of apoptotic process;GO:0051726:regulation of cell cycle;	GO:0005737:cytoplasm;GO:0005634:nucleus;	-	-	-
[truncated: 1,226 more rows]
